# Supplementary material for: Bispecific CAR T cell therapy targeting BCMA and CD19 in relapsed/refractory multiple myeloma: a phase I/II trial
Source: Nat Commun. 2024 Apr 20;15:3371. doi: 10.1038/s41467-024-47801-8 (PMC11032309; doi:10.1038/s41467-024-47801-8)
Supplement: Supplementary file 4 — Source data [file 41467_2024_47801_MOESM4_ESM.xlsx]

## Sheet: Figure 1b
Figure 1b
	Group	CD19 CAR	BCMA CAR	19BC CAR	BC19 CAR	NT Parallel	NT Blank
	The percentage of positive cells	66.1	65.26	58.42	60.24	7.04	0

## Sheet: Figure 1c
Figure 1c
						mean	SD
	naive	NT	32.34	17.19	20.83	23.4533	7.90835
		CD19 CAR	40.8	34.65	36.11	37.1867	3.21326
		BCMA CAR	38.3	32.58	32	34.2933	3.48197
		19BC CAR	31.77	32.34	29.85	31.32	1.30457
		BC19 CAR	38.3	38.8	29.85	35.65	5.02916
	CM	NT	54.73	50.17	70.24	58.38	10.5211
		CD19 CAR	34.78	41.04	48.73	41.5167	6.9872
		BCMA CAR	34.78	33.14	53.85	40.59	11.5127
		19BC CAR	48.73	34.78	54.73	46.08	10.2356
		BC19 CAR	53.85	48.73	45.71	46.6467	4.90861
	EM	NT	19.04	15.44	5.89	13.4567	7.66034
		CD19 CAR	12.65	21.04	15.02	16.2367	4.3253
		BCMA CAR	21.04	15.02	15.44	17.1667	3.36097
		19BC CAR	14.34	10.96	8.89	12.4633	1.72065
		BC19 CAR	12.09	13.3	10.96	12.1167	1.17023
	Effector	NT	5.82	3.26	4.2	4.42667	1.29496
		CD19 CAR	6.3	3.26	4.2	4.58667	1.55645
		BCMA CAR	11.9	5.66	5.4	7.65333	3.68002
		19BC CAR	13.47	6.82	7.26	9.18333	3.71888
		BC19 CAR	6.23	4.2	5.66	5.36333	1.04701

## Sheet: Figure 1d
Figure 1d
						mean	std
	NT	0	5	5	5	5	0
		2	7.87	11	8	8.95667	1.77077
		4	23	34	29	28.6667	5.50757
		7	76.9	108.9	86.5	90.7667	16.4211
		9	207	218	188	204.333	15.1767
		11	350	241	308	299.667	54.9758
		14	538	436	596	523.333	81.0021
		17	907	776	702	795	103.812
	CD19 CAR	0	5	5	5	5	0
		2	9.88	8	7	8.29333	1.46224
		4	43	35	38	38.6667	4.04145
		7	118	83	106	102.333	17.7858
		9	267	227	279	257.667	27.2274
		11	392	486	347	408.333	70.9248
		14	662	555	798	671.667	121.788
		17	782	858	758	799.333	52.2047
	BCMA CAR	0	5	5	5	5	0
		2	9.88	10	7	8.96	1.69847
		4	27	35	30	30.6667	4.04145
		7	94	84	125	101	21.3776
		9	208	165	216	196.333	27.4287
		11	304	343	426	357.667	62.3084
		14	487.5	634	462	527.833	92.8229
		17	731.25	651	782	721.417	66.0513
	19BC CAR	0	5	5	5	5	0
		2	7	11	9	9	2
		4	23	21	28	24	3.60555
		7	66	78	103	82.3333	18.8768
		9	159	207	178	181.333	24.173
		11	255	279	409	314.333	82.8573
		14	430.8	442	587	486.6	87.1291
		17	681.2	589	782	684.067	96.5319
	BC19 CAR	0	5	5	5	5	0
		2	11.1	9	8.2	9.43333	1.49778
		4	34	31	38	34.3333	3.51188
		7	102	123	94	106.333	14.9778
		9	203.3	237	206	215.433	18.726
		11	400	364	495	419.667	67.6782
		14	784	731.2	668	727.733	58.0776
		17	1091.2	982	976	1016.4	64.8481

## Sheet: Figure 1e
Figure 1e
		Nalm6					T Cell
					mean	SD				mean	SD
	NT	44.95	52.65	60.26	52.62	7.65504	47.35	46.15	48.72	47.4067	1.28594
	CD19 CAR	28.44	24.2	32.8	28.48	4.30014	72.1	69.1	70.6	70.6	1.5
	BCMA CAR	49.42	42.7	46.01	46.0433	3.36012	57.68	50.27	53.98	53.9767	3.705
	19BC CAR	40.63	37.2	38.9	38.91	1.71502	57.4	61.09	64.78	61.09	3.69
	BC19 CAR	19.46	20.63	18.3	19.4633	1.165	80.45	79.4	81.5	80.45	1.05
		U266					T Cell
					mean	SD				mean	SD
	NT	59.7	43.7	51.7	51.7	8	56.4	47.86	39.34	47.8667	8.53
	CD19 CAR	48.15	51.36	54.57	51.36	3.21	48.75	55.6	41.56	48.6367	7.02069
	BCMA CAR	35.1	31.63	28.1	31.61	3.50004	68.36	58.84	77.87	68.3567	9.515
	19BC CAR	35.68	36.98	38.28	36.98	1.3	52.4	72.8	62.59	62.5967	10.2
	BC19 CAR	34.4	24.34	29.36	29.3667	5.03	65.67	75.4	70.53	70.5333	4.865

## Sheet: Figure 1f
Figure 1f
						Mean	SD
	SKOV3	NT	15.9073	13.6657	12.275	13.9493	1.83269
		CD19 CAR	22.1769	20.1653	19.8792	20.7404	1.25217
		BCMA CAR	19.8792	15.9073	13.6657	16.4841	3.14666
		19BC CAR	24.204	22.7545	22.1769	23.0451	1.04438
		BC19 CAR	15.9073	13.6657	12.275	13.9493	1.83269
	SKOV3-BCMA	NT	22.7545	24.204	27.1271	24.6952	2.22729
		CD19 CAR	19.8792	22.1769	26.2468	22.7676	3.22465
		BCMA CAR	76.8487	76.8487	86.5932	80.0968	5.62601
		19BC CAR	80.9943	86.5932	89.7784	85.7886	4.44695
		BC19 CAR	88.0056	86.5932	83.7836	86.1275	2.14922
	SKOV3-CD19	NT	24.204	26.8333	28.0102	26.3492	1.94871
		CD19 CAR	106.461	118.084	129.623	118.056	11.5808
		BCMA CAR	24.204	27.1271	33.9708	28.434	5.01285
		19BC CAR	80.9943	83.7836	89.7784	84.8521	4.48845
		BC19 CAR	135.105	135.105	144.65	138.287	5.5105
	U266	NT	26.2468	25.6616	24.204	25.3708	1.05197
		CD19 CAR	24.204	28.0102	35.7839	29.3327	5.90212
		BCMA CAR	109.804	121.898	135.105	122.269	12.6549
		19BC CAR	129.623	135.105	144.65	136.459	7.60463
		BC19 CAR	121.898	129.623	144.65	132.057	11.5696
	Nalm6	NT	19.8792	15.9073	13.6657	16.4841	3.14666
		CD19 CAR	135.105	129.623	121.898	128.875	6.63534
		BCMA CAR	19.8792	24.204	25.6616	23.2483	3.00734
		19BC CAR	139.457	144.65	163.456	149.188	12.6266
		BC19 CAR	191.616	179.928	166.795	179.446	12.4171

## Sheet: Figure 1g SKOV3 3-1
Figure 1g	SKOV3 E:T 3:1
	Normalize Time: 27:39:45
	Time (Hour)	Time (hh:mm:ss)	Only Tumor	NT	CD19 CAR	BCMA CAR	19BC CAR	BC19 CAR
	0	00:00:00	0	0	0	0	0	0
	0.010556	00:00:38	0.0046	-0.0364	-0.0002	0.0039	-0.0327	-0.0315
	1.89944	01:53:58	0.0457	-0.0062	0.0313	0.0288	-0.0038	-0.002
	2.14972	02:08:59	0.0561	0.0024	0.0336	0.0382	0.0061	0.0019
	2.39972	02:23:59	0.0642	0.0092	0.0383	0.0448	0.0495	0.0487
	2.64972	02:38:59	0.075	0.0184	0.0467	0.0508	0.0228	0.0523
	2.89972	02:53:59	0.0838	0.0213	0.0541	0.0567	0.0281	0.0221
	3.15	03:09:00	0.0913	0.0289	0.0548	0.0622	0.0704	0.0643
	3.4	03:24:00	0.0999	0.0362	0.061	0.0668	0.0744	0.0688
	3.65028	03:39:01	0.1036	0.0414	0.0673	0.0717	0.0833	0.0415
	3.90028	03:54:01	0.1127	0.0817	0.07	0.0766	0.0922	0.0847
	4.15056	04:09:02	0.1202	0.0799	0.0757	0.0799	0.0918	0.0528
	4.40083	04:24:03	0.1268	0.0855	0.0798	0.0837	0.1009	0.058
	4.65111	04:39:04	0.1357	0.0912	0.093	0.0875	0.0986	0.0631
	4.90111	04:54:04	0.1416	0.1028	0.0939	0.0932	0.113	0.0706
	5.15111	05:09:04	0.1491	0.1018	0.1002	0.0986	0.1137	0.1101
	5.40139	05:24:05	0.1544	0.1084	0.1067	0.1059	0.123	0.0846
	5.65167	05:39:06	0.1673	0.0842	0.1154	0.1082	0.132	0.1267
	5.90167	05:54:06	0.1761	0.0905	0.1152	0.117	0.1092	0.0947
	6.15194	06:09:07	0.183	0.0947	0.1215	0.1194	0.1144	0.0996
	6.40194	06:24:07	0.1897	0.0977	0.1201	0.1251	0.117	0.1041
	6.65194	06:39:07	0.1982	0.1016	0.1342	0.1293	0.124	0.1127
	6.90194	06:54:07	0.2065	0.1144	0.1437	0.1341	0.1336	0.1211
	7.15222	07:09:08	0.214	0.1167	0.1168	0.1404	0.1397	0.1243
	7.40222	07:24:08	0.2192	0.1202	0.1233	0.1425	0.1489	0.1328
	7.6525	07:39:09	0.2276	0.1317	0.1307	0.1529	0.153	0.1388
	7.9025	07:54:09	0.2333	0.136	0.1386	0.1572	0.1601	0.1482
	8.15278	08:09:10	0.2393	0.1405	0.1419	0.1654	0.1671	0.1504
	8.40278	08:24:10	0.2492	0.1472	0.1484	0.1684	0.1758	0.159
	8.65278	08:39:10	0.2599	0.1603	0.1584	0.1771	0.1839	0.1676
	8.90278	08:54:10	0.2714	0.162	0.1663	0.184	0.1921	0.1749
	9.15278	09:09:10	0.2852	0.1757	0.1761	0.1946	0.2017	0.1828
	9.40306	09:24:11	0.2927	0.1828	0.1844	0.2028	0.2072	0.1896
	9.65306	09:39:11	0.3098	0.1927	0.1966	0.213	0.2233	0.2006
	9.90306	09:54:11	0.3196	0.2073	0.2028	0.2223	0.2686	0.2131
	10.1531	10:09:11	0.3335	0.2161	0.2158	0.2345	0.279	0.2258
	10.4031	10:24:11	0.3432	0.2307	0.2316	0.2458	0.2945	0.23
	10.6531	10:39:11	0.3558	0.2377	0.2404	0.252	0.2991	0.2456
	10.9031	10:54:11	0.3664	0.2516	0.2531	0.2656	0.3135	0.2558
	11.1533	11:09:12	0.3799	0.2624	0.2635	0.2802	0.3231	0.267
	11.4036	11:24:13	0.3949	0.2746	0.3041	0.2931	0.3345	0.2775
	11.6539	11:39:14	0.4073	0.2867	0.2868	0.3059	0.346	0.2889
	11.9039	11:54:14	0.416	0.3006	0.3347	0.32	0.3598	0.3023
	12.1539	12:09:14	0.4292	0.3137	0.346	0.3267	0.3686	0.3172
	12.4039	12:24:14	0.4441	0.3236	0.3245	0.3412	0.3882	0.3279
	12.6539	12:39:14	0.4559	0.3377	0.3649	0.3553	0.3926	0.3363
	12.9039	12:54:14	0.4702	0.3516	0.3806	0.364	0.4125	0.3493
	13.1539	13:09:14	0.4862	0.3617	0.3933	0.383	0.4236	0.359
	13.4042	13:24:15	0.4921	0.375	0.3991	0.393	0.4178	0.3741
	13.6544	13:39:16	0.5076	0.3895	0.4195	0.4047	0.4397	0.3865
	13.905	13:54:18	0.5188	0.4287	0.4277	0.4143	0.4448	0.4011
	14.1553	14:09:19	0.5297	0.4436	0.4432	0.4284	0.4627	0.4092
	14.4053	14:24:19	0.5387	0.4283	0.4595	0.4411	0.4665	0.4194
	14.6553	14:39:19	0.5442	0.4603	0.4613	0.4505	0.4865	0.4286
	14.9053	14:54:19	0.5564	0.4542	0.4826	0.4618	0.4866	0.4377
	15.1556	15:09:20	0.5717	0.5018	0.489	0.4745	0.4974	0.4537
	15.4058	15:24:21	0.5789	0.4808	0.5071	0.4824	0.5088	0.4598
	15.6561	15:39:22	0.5878	0.496	0.5253	0.5023	0.5249	0.4748
	15.9061	15:54:22	0.6002	0.5299	0.5341	0.5124	0.5433	0.49
	16.1564	16:09:23	0.6089	0.5192	0.5434	0.5258	0.5578	0.5004
	16.4064	16:24:23	0.6149	0.5376	0.5571	0.5348	0.5645	0.5155
	16.6564	16:39:23	0.6217	0.5504	0.5697	0.5464	0.5764	0.5235
	16.9064	16:54:23	0.6241	0.5637	0.5856	0.5624	0.5864	0.5325
	17.1564	17:09:23	0.6382	0.5734	0.6009	0.5721	0.5853	0.5459
	17.4067	17:24:24	0.6488	0.5863	0.6178	0.586	0.5958	0.5562
	17.6567	17:39:24	0.6593	0.5943	0.6212	0.5964	0.6153	0.5667
	17.9069	17:54:25	0.6657	0.6126	0.6339	0.6097	0.6237	0.58
	18.1569	18:09:25	0.6766	0.6234	0.6537	0.6219	0.6278	0.5889
	18.4069	18:24:25	0.6848	0.6364	0.6605	0.6282	0.6414	0.6053
	18.6572	18:39:26	0.6989	0.6447	0.6694	0.6451	0.6529	0.6159
	18.9072	18:54:26	0.7031	0.6556	0.6805	0.6603	0.6776	0.6279
	19.1575	19:09:27	0.7168	0.6636	0.6872	0.6708	0.6835	0.6351
	19.4078	19:24:28	0.7205	0.6702	0.7015	0.6742	0.7041	0.6465
	19.6581	19:39:29	0.7349	0.6918	0.7157	0.692	0.7185	0.6617
	19.9081	19:54:29	0.739	0.696	0.7172	0.6946	0.7259	0.7065
	20.1583	20:09:30	0.7499	0.7028	0.7262	0.7042	0.7308	0.6809
	20.4083	20:24:30	0.7605	0.7137	0.7357	0.709	0.7458	0.6935
	20.6586	20:39:31	0.7708	0.7311	0.7424	0.7207	0.7401	0.6998
	20.9086	20:54:31	0.7802	0.7394	0.7495	0.7339	0.7518	0.7072
	21.1586	21:09:31	0.7916	0.7557	0.7798	0.7515	0.7804	0.7171
	21.4089	21:24:32	0.799	0.7644	0.7916	0.7563	0.7724	0.7247
	21.6592	21:39:33	0.807	0.7787	0.7739	0.7724	0.7535	0.7363
	21.9092	21:54:33	0.8175	0.7795	0.8087	0.7778	0.7713	0.7487
	22.1592	22:09:33	0.8181	0.7989	0.8257	0.789	0.7744	0.7591
	22.4092	22:24:33	0.8239	0.8026	0.8455	0.8035	0.781	0.7641
	22.6592	22:39:33	0.8292	0.7988	0.7937	0.7948	0.7796	0.7693
	22.9094	22:54:34	0.8407	0.8103	0.8142	0.8141	0.8006	0.7857
	23.1594	23:09:34	0.8509	0.8251	0.8133	0.8187	0.802	0.791
	23.41	23:24:36	0.8617	0.8349	0.8301	0.838	0.8216	0.8002
	23.6603	23:39:37	0.8737	0.8484	0.8321	0.8391	0.857	0.8126
	23.9103	23:54:37	0.8865	0.858	0.8503	0.8503	0.8714	0.8235
	24.1603	24:09:37	0.8937	0.8738	0.8589	0.8573	0.8757	0.832
	24.4103	24:24:37	0.9048	0.8872	0.8646	0.8674	0.8645	0.8386
	24.6603	24:39:37	0.9043	0.8851	0.8759	0.8788	0.8936	0.8485
	24.9103	24:54:37	0.9169	0.8915	0.8836	0.8844	0.9065	0.8623
	25.1603	25:09:37	0.9215	0.9011	0.8944	0.8881	0.9102	0.8721
	25.4106	25:24:38	0.9268	0.9094	0.9051	0.9087	0.9342	0.8929
	25.6608	25:39:39	0.9314	0.9108	0.921	0.9244	0.9131	0.9046
	25.9111	25:54:40	0.9336	0.9144	0.9193	0.9245	0.9158	0.9035
	26.1611	26:09:40	0.9479	0.9153	0.9228	0.9326	0.9323	0.9077
	26.4114	26:24:41	0.9556	0.9266	0.9337	0.9338	0.9694	0.9129
	26.6614	26:39:41	0.9569	0.9352	0.9714	0.9439	0.9788	0.9283
	26.9117	26:54:42	0.9711	0.944	0.9523	0.9526	1.0005	0.9378
	27.1619	27:09:43	0.988	0.9694	0.9749	0.9761	0.9758	0.9662
	27.4122	27:24:44	0.9836	0.9713	0.9724	0.9758	0.975	0.97
	27.6625	27:39:45	1	1	1	1	1	1
	30.3847	30:23:05	0.9938	1.053	1.0542	0.9551	0.9765	0.9623
	30.6347	30:38:05	0.996	1.0411	1.0401	1.0164	1.0107	1.0231
	30.8847	30:53:05	1.009	1.0098	1.0198	1.0053	1.0127	1.0384
	31.1347	31:08:05	1.0116	1.0155	1.0217	1.0254	1.0222	1.0482
	31.385	31:23:06	1.0187	1.0253	1.0162	1.0426	1.0243	1.0515
	31.6353	31:38:07	1.0282	1.0432	1.0472	1.0493	1.0438	1.0605
	31.8853	31:53:07	1.0435	1.0607	1.0623	1.0666	1.0544	1.0812
	32.1356	32:08:08	1.0567	1.067	1.0746	1.0801	1.0751	1.0852
	32.3856	32:23:08	1.0617	1.0712	1.0803	1.0852	1.0867	1.0898
	32.6358	32:38:09	1.0602	1.0776	1.079	1.089	1.0905	1.0989
	32.8861	32:53:10	1.0836	1.1069	1.1016	1.0995	1.109	1.1129
	33.1361	33:08:10	1.0959	1.1197	1.1077	1.1145	1.1267	1.1218
	33.3864	33:23:11	1.1011	1.1048	1.1087	1.1145	1.1345	1.1054
	33.6364	33:38:11	1.1096	1.1078	1.1127	1.1311	1.1398	1.1106
	33.8867	33:53:12	1.117	1.0935	1.1146	1.1157	1.1334	1.0992
	34.1367	34:08:12	1.1158	1.1066	1.1117	1.1249	1.136	1.0967
	34.3869	34:23:13	1.1133	1.102	1.1086	1.1182	1.1338	1.081
	34.6372	34:38:14	1.1142	1.0998	1.1121	1.1057	1.1231	1.0789
	34.8875	34:53:15	1.1147	1.091	1.1111	1.1008	1.1205	1.0834
	35.1375	35:08:15	1.1048	1.097	1.1038	1.1036	1.1139	1.0879
	35.3875	35:23:15	1.1063	1.0893	1.1057	1.1066	1.1238	1.0947
	35.6378	35:38:16	1.1076	1.092	1.1023	1.1044	1.12	1.094
	35.8878	35:53:16	1.1099	1.0948	1.1146	1.0989	1.1088	1.0997
	36.1381	36:08:17	1.1189	1.0901	1.1128	1.0941	1.1073	1.1015
	36.3881	36:23:17	1.1252	1.0894	1.1127	1.0968	1.1017	1.1113
	36.6383	36:38:18	1.1209	1.0962	1.1184	1.0981	1.1031	1.1116
	36.8886	36:53:19	1.1304	1.1002	1.1068	1.091	1.1014	1.1062
	37.1386	37:08:19	1.1337	1.1118	1.1212	1.0903	1.1044	1.1188
	37.3886	37:23:19	1.1357	1.1079	1.1137	1.0971	1.1304	1.1171
	37.6386	37:38:19	1.1381	1.1062	1.1187	1.0937	1.0999	1.1222
	37.8889	37:53:20	1.1359	1.1047	1.1288	1.0942	1.1078	1.1212
	38.1392	38:08:21	1.1458	1.104	1.1326	1.0981	1.118	1.1215
	38.3894	38:23:22	1.1411	1.0999	1.1222	1.0974	1.1314	1.1207
	38.6397	38:38:23	1.1421	1.1002	1.1263	1.0995	1.123	1.1218
	38.89	38:53:24	1.1632	1.0988	1.1575	1.1047	1.1308	1.1206
	39.1403	39:08:25	1.1717	1.0873	1.1402	1.1087	1.1467	1.1307
	39.3903	39:23:25	1.1723	1.1016	1.1424	1.1046	1.1453	1.1334
	39.6403	39:38:25	1.1708	1.0986	1.1632	1.1206	1.1372	1.1329
	39.8906	39:53:26	1.1802	1.1049	1.1303	1.1218	1.1545	1.131
	40.1406	40:08:26	1.1893	1.1169	1.1727	1.1205	1.1547	1.1401
	40.3908	40:23:27	1.1975	1.1254	1.1702	1.1231	1.1686	1.1426
	40.6411	40:38:28	1.1928	1.1345	1.137	1.1241	1.178	1.144
	40.8914	40:53:29	1.2	1.1326	1.1635	1.1265	1.1716	1.1402
	41.1417	41:08:30	1.2011	1.1431	1.1563	1.1295	1.1888	1.1418
	41.3919	41:23:31	1.2106	1.1421	1.1865	1.1274	1.1652	1.1495
	41.6419	41:38:31	1.2156	1.1395	1.1949	1.1265	1.189	1.1487
	41.8919	41:53:31	1.2209	1.1512	1.1802	1.1296	1.1783	1.16
	42.1419	42:08:31	1.2249	1.1475	1.1664	1.1278	1.1955	1.1632
	42.3922	42:23:32	1.2244	1.1551	1.164	1.1496	1.1818	1.1695
	42.6422	42:38:32	1.2378	1.1619	1.1974	1.1451	1.1981	1.1731
	42.8928	42:53:34	1.2403	1.1637	1.1893	1.1486	1.1894	1.1782
	43.1431	43:08:35	1.2474	1.1788	1.1687	1.1591	1.1975	1.1753
	43.3933	43:23:36	1.2564	1.1832	1.2124	1.1641	1.2114	1.1843
	43.6436	43:38:37	1.2494	1.1909	1.2122	1.1731	1.1988	1.1863
	43.8936	43:53:37	1.2592	1.201	1.1888	1.1811	1.1935	1.1814
	44.1439	44:08:38	1.2679	1.2098	1.1966	1.188	1.1971	1.1957
	44.3936	44:23:37	1.2669	1.2108	1.1959	1.1839	1.1897	1.2017
	44.6439	44:38:38	1.2707	1.2117	1.1951	1.1804	1.1845	1.2043
	44.8942	44:53:39	1.2807	1.2288	1.2086	1.1861	1.2003	1.2076
	45.1447	45:08:41	1.2879	1.2233	1.2011	1.1826	1.1958	1.2159
	45.3947	45:23:41	1.3004	1.2227	1.2023	1.1882	1.1968	1.2024
	45.6447	45:38:41	1.3166	1.232	1.217	1.1973	1.2063	1.2188
	45.8947	45:53:41	1.3392	1.2485	1.2281	1.2162	1.2297	1.2429
	46.1447	46:08:41	1.3475	1.258	1.2422	1.2313	1.2237	1.2429
	46.395	46:23:42	1.3748	1.2838	1.2572	1.2432	1.2353	1.2485
	46.645	46:38:42	1.3875	1.2918	1.2709	1.2514	1.2539	1.2704
	46.8953	46:53:43	1.3919	1.2877	1.2641	1.2556	1.2656	1.2647
	47.1456	47:08:44	1.3766	1.2777	1.2458	1.2449	1.2486	1.2573
	47.3958	47:23:45	1.3783	1.2701	1.2468	1.2384	1.2371	1.2424
	47.6458	47:38:45	1.3687	1.2584	1.2343	1.23	1.2236	1.2418
	47.8958	47:53:45	1.3559	1.2568	1.2283	1.2204	1.2068	1.2284
	48.1458	48:08:45	1.3588	1.2468	1.2291	1.2205	1.215	1.2206
	48.3958	48:23:45	1.3567	1.2424	1.2211	1.2226	1.2152	1.221
	48.6461	48:38:46	1.3637	1.2513	1.2356	1.23	1.2252	1.2251
	48.8961	48:53:46	1.3508	1.2464	1.2229	1.2193	1.2199	1.2243
	49.1464	49:08:47	1.3402	1.2538	1.2224	1.2184	1.2118	1.2083
	49.3967	49:23:48	1.3308	1.2565	1.214	1.2107	1.2313	1.1974
	49.6469	49:38:49	1.3196	1.242	1.2007	1.1987	1.2013	1.2056
	49.8969	49:53:49	1.3394	1.2518	1.2225	1.2132	1.2157	1.2189
	50.1469	50:08:49	1.347	1.2481	1.2262	1.2206	1.237	1.2199
	50.3972	50:23:50	1.3421	1.2563	1.2211	1.2085	1.2435	1.2156
	50.6472	50:38:50	1.355	1.2495	1.236	1.2036	1.2647	1.217
	50.8972	50:53:50	1.3718	1.2569	1.2398	1.2114	1.2466	1.2151
	51.1472	51:08:50	1.3753	1.2574	1.2338	1.2138	1.2398	1.2131
	51.3975	51:23:51	1.3891	1.2624	1.2615	1.2397	1.2464	1.2103
	51.6475	51:38:51	1.3841	1.2606	1.2574	1.2243	1.2456	1.2144
	51.8978	51:53:52	1.3877	1.2696	1.2477	1.2302	1.2456	1.2147
	52.1478	52:08:52	1.3912	1.2605	1.2435	1.2298	1.2548	1.2151
	52.3981	52:23:53	1.3934	1.2656	1.2308	1.2234	1.2824	1.2166
	52.6486	52:38:55	1.3997	1.2657	1.2338	1.2266	1.2478	1.2257
	52.8989	52:53:56	1.4193	1.2779	1.2575	1.24	1.256	1.243
	53.1489	53:08:56	1.4185	1.2789	1.2446	1.2476	1.2604	1.2422
	53.3994	53:23:58	1.4203	1.2843	1.2417	1.2422	1.2518	1.2398
	53.65	53:39:00	1.4269	1.2774	1.2339	1.2354	1.2511	1.2424
	53.9	53:54:00	1.4158	1.2732	1.2382	1.2461	1.2575	1.2414
	54.15	54:09:00	1.4103	1.2766	1.229	1.2378	1.2486	1.2285
	54.4003	54:24:01	1.3932	1.2659	1.21	1.2264	1.2419	1.2099
	54.6503	54:39:01	1.3916	1.2648	1.2063	1.2244	1.2424	1.196
	54.9006	54:54:02	1.3692	1.2521	1.204	1.2133	1.2263	1.1926
	55.1511	55:09:04	1.3683	1.2461	1.2033	1.2063	1.2237	1.1856
	55.4014	55:24:05	1.3628	1.237	1.196	1.2028	1.2189	1.1801
	55.6514	55:39:05	1.3584	1.2361	1.1897	1.21	1.2316	1.1813
	55.9017	55:54:06	1.3546	1.2333	1.2026	1.2032	1.2447	1.1864
	56.1519	56:09:07	1.3618	1.2435	1.204	1.2084	1.223	1.1847
	56.4019	56:24:07	1.3786	1.2352	1.1937	1.2055	1.2153	1.1861
	56.6519	56:39:07	1.4226	1.2534	1.223	1.2197	1.2429	1.2269
	56.9022	56:54:08	1.4287	1.2604	1.2327	1.2296	1.2491	1.2355
	57.1522	57:09:08	1.4318	1.2575	1.2348	1.2265	1.25	1.2258
	57.4025	57:24:09	1.4437	1.259	1.2242	1.2312	1.2756	1.2327
	57.6525	57:39:09	1.4409	1.2496	1.2199	1.2268	1.2747	1.2357
	57.9028	57:54:10	1.4422	1.2405	1.2265	1.2224	1.253	1.2355
	58.1528	58:09:10	1.46	1.2448	1.2319	1.2209	1.292	1.2392
	58.4033	58:24:12	1.4584	1.2447	1.2286	1.2239	1.2807	1.2442
	58.6536	58:39:13	1.464	1.2416	1.232	1.226	1.2401	1.2482
	58.9036	58:54:13	1.4629	1.2397	1.2234	1.2275	1.2694	1.2488
	59.1539	59:09:14	1.4654	1.2383	1.2237	1.2216	1.2874	1.2571
	59.4039	59:24:14	1.4686	1.2341	1.218	1.2196	1.2587	1.2528
	59.6542	59:39:15	1.4702	1.2396	1.2331	1.2233	1.2485	1.2543
	59.9042	59:54:15	1.4654	1.2309	1.2176	1.2236	1.2918	1.2579
	60.1544	60:09:16	1.4675	1.2366	1.2132	1.2216	1.2939	1.256
	60.405	60:24:18	1.4731	1.233	1.2086	1.222	1.2867	1.2502
	60.6556	60:39:20	1.4802	1.2294	1.234	1.2223	1.29	1.2533
	60.9058	60:54:21	1.4828	1.2302	1.2056	1.2243	1.2909	1.2456
	61.1564	61:09:23	1.4715	1.2302	1.2326	1.2169	1.3038	1.248
	61.4067	61:24:24	1.476	1.2273	1.1983	1.2165	1.3114	1.2455
	61.6567	61:39:24	1.4807	1.223	1.1922	1.2099	1.3093	1.245
	61.9069	61:54:25	1.4715	1.2196	1.2105	1.2086	1.2913	1.2405
	62.1569	62:09:25	1.4781	1.2229	1.212	1.1993	1.283	1.2395
	62.4072	62:24:26	1.4699	1.2093	1.1874	1.1979	1.2996	1.2369
	62.6578	62:39:28	1.4628	1.2101	1.2215	1.2033	1.2819	1.2364
	62.9086	62:54:31	1.4666	1.2069	1.2076	1.2031	1.2731	1.2348
	63.1592	63:09:33	1.4791	1.2116	1.1879	1.2016	1.2767	1.2292
	63.4092	63:24:33	1.4799	1.2052	1.2154	1.2002	1.2745	1.2345
	63.6594	63:39:34	1.4683	1.2086	1.2101	1.198	1.2709	1.2321
	63.9094	63:54:34	1.4761	1.1998	1.1854	1.1959	1.2805	1.2371
	64.1597	64:09:35	1.4751	1.2014	1.2113	1.1962	1.2643	1.2321
	64.4097	64:24:35	1.4775	1.1958	1.2087	1.1986	1.2917	1.2361
	64.66	64:39:36	1.4684	1.1872	1.2075	1.2017	1.2771	1.2274
	64.91	64:54:36	1.4682	1.1865	1.1981	1.1967	1.2915	1.2264
	65.1608	65:09:39	1.4679	1.1943	1.205	1.1955	1.2889	1.2258
	65.4114	65:24:41	1.4603	1.1888	1.2051	1.1927	1.2823	1.2292
	65.6614	65:39:41	1.463	1.195	1.2022	1.1915	1.2889	1.2218
	65.9117	65:54:42	1.4527	1.1896	1.2079	1.1945	1.2911	1.2155
	66.1617	66:09:42	1.4565	1.1896	1.2027	1.1952	1.2896	1.2214
	66.4119	66:24:43	1.4544	1.1837	1.2103	1.2004	1.2639	1.2198
	66.6619	66:39:43	1.4514	1.1818	1.2059	1.201	1.2729	1.2205
	66.9122	66:54:44	1.456	1.1872	1.2117	1.1946	1.2686	1.2236
	67.1622	67:09:44	1.4521	1.1869	1.2111	1.1952	1.2772	1.226
	67.4122	67:24:44	1.4626	1.1899	1.1875	1.1949	1.2799	1.2497
	67.6625	67:39:45	1.4648	1.1892	1.2177	1.1938	1.2779	1.2249
	67.9125	67:54:45	1.4599	1.1892	1.2017	1.1965	1.2643	1.2195
	68.1611	68:09:40	1.4667	1.1903	1.2086	1.1991	1.2335	1.2184
	68.4114	68:24:41	1.4637	1.1963	1.2067	1.2061	1.2276	1.2203
	68.6619	68:39:43	1.4605	1.2053	1.1704	1.217	1.2325	1.226
	68.9122	68:54:44	1.4638	1.2053	1.1695	1.217	1.2294	1.2264
	69.1622	69:09:44	1.4547	1.2009	1.1933	1.2166	1.2313	1.2128
	69.4125	69:24:45	1.4649	1.1967	1.17	1.2027	1.2206	1.2161
	69.6631	69:39:47	1.4724	1.2067	1.1881	1.2056	1.243	1.219
	69.9131	69:54:47	1.4798	1.206	1.1835	1.2063	1.2086	1.2183
	70.1633	70:09:48	1.4822	1.1926	1.203	1.2043	1.2084	1.2211
	70.4133	70:24:48	1.4894	1.1917	1.1795	1.1983	1.2042	1.2257
	70.6636	70:39:49	1.4794	1.1757	1.1802	1.1834	1.2	1.223
	70.9136	70:54:49	1.4835	1.1773	1.1771	1.1905	1.1993	1.2263
	71.1639	71:09:50	1.484	1.1742	1.173	1.1887	1.1997	1.2138
	71.4139	71:24:50	1.4861	1.1712	1.1701	1.1839	1.2016	1.2156
	71.6639	71:39:50	1.481	1.164	1.1698	1.179	1.2278	1.2153
	71.9142	71:54:51	1.4752	1.1643	1.1723	1.1782	1.2248	1.2209
	72.1642	72:09:51	1.4699	1.1672	1.17	1.1804	1.2233	1.2189
	72.4144	72:24:52	1.4767	1.1649	1.1894	1.1719	1.2358	1.2216
	72.6644	72:39:52	1.4663	1.1673	1.1955	1.1779	1.2135	1.2186
	72.9147	72:54:53	1.4659	1.1686	1.1677	1.1727	1.2102	1.2162
	73.165	73:09:54	1.4565	1.1667	1.1735	1.1763	1.2121	1.2212
	73.4153	73:24:55	1.457	1.1704	1.1632	1.179	1.2052	1.2275
	73.6653	73:39:55	1.4503	1.1659	1.1612	1.1753	1.1908	1.2107
	73.9156	73:54:56	1.4513	1.1626	1.1956	1.174	1.2136	1.2141
	74.1656	74:09:56	1.4523	1.1668	1.1812	1.1706	1.2293	1.2127
	74.4158	74:24:57	1.4488	1.1616	1.1503	1.1651	1.2476	1.2074
	74.6658	74:39:57	1.4516	1.1649	1.1453	1.1723	1.1974	1.2045
	74.9161	74:54:58	1.459	1.1652	1.1501	1.1775	1.2051	1.2095
	75.1661	75:09:58	1.4672	1.1701	1.1552	1.1861	1.1971	1.2057
	75.4167	75:25:00	1.4549	1.1577	1.141	1.179	1.1958	1.2119
	75.6669	75:40:01	1.4676	1.1689	1.1442	1.1811	1.1979	1.2226
	75.9169	75:55:01	1.4835	1.166	1.1481	1.1914	1.2079	1.2288
	76.1672	76:10:02	1.4895	1.1694	1.1419	1.1896	1.1992	1.2194
	76.4178	76:25:04	1.472	1.151	1.1332	1.1736	1.1903	1.2153
	76.6681	76:40:05	1.4681	1.1523	1.1335	1.1701	1.189	1.2064
	76.9181	76:55:05	1.4677	1.1392	1.1263	1.154	1.1793	1.2059
	77.1683	77:10:06	1.4622	1.1361	1.1193	1.1567	1.1808	1.2
	77.4183	77:25:06	1.4653	1.1349	1.1171	1.1466	1.1765	1.1936
	77.6683	77:40:06	1.4652	1.13	1.1156	1.1476	1.1832	1.194
	77.9186	77:55:07	1.4698	1.1264	1.1145	1.1426	1.1749	1.1958
	78.1686	78:10:07	1.4653	1.1267	1.1173	1.1384	1.1738	1.1951
	78.4189	78:25:08	1.4546	1.1258	1.1134	1.1301	1.1752	1.1872
	78.6689	78:40:08	1.4481	1.1139	1.1017	1.1311	1.1926	1.1874
	78.9192	78:55:09	1.4516	1.1164	1.1039	1.1308	1.1857	1.1882
	79.1692	79:10:09	1.4382	1.1143	1.1049	1.1294	1.1842	1.1861
	79.42	79:25:12	1.4354	1.1069	1.0997	1.1194	1.1964	1.1895
	79.67	79:40:12	1.4373	1.1043	1.1016	1.1266	1.1895	1.1832
	79.92	79:55:12	1.4301	1.1121	1.101	1.1219	1.2138	1.1781
	80.17	80:10:12	1.4297	1.1153	1.1289	1.1289	1.1765	1.1812
	80.4203	80:25:13	1.426	1.1124	1.1234	1.125	1.191	1.1768
	80.6708	80:40:15	1.4273	1.1119	1.126	1.1297	1.1879	1.1793
	80.9211	80:55:16	1.4274	1.1177	1.1096	1.1254	1.1849	1.1797
	81.1711	81:10:16	1.4178	1.1093	1.0845	1.1246	1.1922	1.1657
	81.4211	81:25:16	1.416	1.1085	1.0887	1.1295	1.1634	1.1722
	81.6714	81:40:17	1.4232	1.1093	1.0864	1.1275	1.1927	1.1794
	81.9214	81:55:17	1.4253	1.111	1.1122	1.1225	1.1937	1.1721
	82.1717	82:10:18	1.428	1.1053	1.0884	1.1185	1.1703	1.1773
	82.4217	82:25:18	1.4184	1.1017	1.0903	1.1136	1.1763	1.1733
	82.6719	82:40:19	1.4266	1.1053	1.0907	1.1155	1.1779	1.1776
	82.9225	82:55:21	1.4245	1.1043	1.1249	1.1221	1.1777	1.1803
	83.1728	83:10:22	1.4265	1.1008	1.1229	1.1206	1.1812	1.1806
	83.4228	83:25:22	1.4236	1.1072	1.1112	1.1155	1.1816	1.1792
	83.6728	83:40:22	1.425	1.0979	1.1157	1.118	1.1755	1.1859
	83.9231	83:55:23	1.434	1.0996	1.1229	1.1206	1.1676	1.1806
	84.1731	84:10:23	1.4309	1.1022	1.1073	1.1135	1.1859	1.179
	84.4233	84:25:24	1.4331	1.0911	1.1212	1.1141	1.173	1.1767
	84.6733	84:40:24	1.4272	1.0959	1.1221	1.1135	1.1812	1.1829
	84.9236	84:55:25	1.4376	1.0934	1.1199	1.1118	1.1842	1.1796
	85.1742	85:10:27	1.4341	1.0959	1.115	1.1174	1.164	1.1839
	85.4242	85:25:27	1.4275	1.0942	1.1119	1.1122	1.1818	1.1765
	85.6744	85:40:28	1.427	1.096	1.1123	1.1173	1.1826	1.1865
	85.9244	85:55:28	1.4296	1.094	1.1166	1.1109	1.1667	1.1796
	86.1747	86:10:29	1.4244	1.091	1.1062	1.1116	1.1783	1.1791
	86.4247	86:25:29	1.4345	1.0933	1.1066	1.1145	1.1636	1.1757
	86.675	86:40:30	1.4305	1.0826	1.103	1.1131	1.1808	1.18
	86.925	86:55:30	1.4244	1.0834	1.0983	1.1109	1.1741	1.1753
	87.1753	87:10:31	1.4236	1.0843	1.0936	1.1009	1.1689	1.1749
	87.4258	87:25:33	1.4266	1.0797	1.1013	1.1023	1.1758	1.179
	87.6764	87:40:35	1.4283	1.0813	1.0917	1.1009	1.1768	1.1805
	87.9267	87:55:36	1.4251	1.0741	1.0889	1.1043	1.1497	1.1781
	88.1767	88:10:36	1.4223	1.0799	1.0857	1.1016	1.1653	1.1733
	88.4269	88:25:37	1.4248	1.0658	1.0895	1.0959	1.1643	1.1785
	88.6769	88:40:37	1.4186	1.0747	1.075	1.0979	1.1663	1.1755
	88.9272	88:55:38	1.4187	1.0722	1.0831	1.0984	1.1668	1.1737
	89.1772	89:10:38	1.4198	1.0695	1.0849	1.0943	1.1465	1.1757
	89.4275	89:25:39	1.425	1.0717	1.0766	1.0859	1.1628	1.1749
	89.6775	89:40:39	1.4207	1.068	1.0704	1.0887	1.1488	1.1811
	89.9275	89:55:39	1.4218	1.0602	1.0812	1.0895	1.1642	1.1837
	90.1778	90:10:40	1.42	1.0561	1.079	1.0913	1.1555	1.1738
	90.4283	90:25:42	1.4216	1.0588	1.0848	1.0873	1.1527	1.1754
	90.6786	90:40:43	1.4156	1.0616	1.0806	1.088	1.1466	1.1753
	90.9286	90:55:43	1.4159	1.0666	1.0682	1.0839	1.151	1.171
	91.1789	91:10:44	1.4147	1.0633	1.0773	1.0889	1.148	1.1702
	91.4289	91:25:44	1.4133	1.0625	1.0789	1.088	1.1567	1.1764
	91.6792	91:40:45	1.4168	1.0628	1.0755	1.0863	1.1498	1.1752
	91.9297	91:55:47	1.4158	1.0579	1.075	1.0802	1.1476	1.1755
	92.1803	92:10:49	1.4154	1.06	1.0769	1.08	1.1612	1.1729
	92.4306	92:25:50	1.4229	1.0551	1.0797	1.0772	1.1644	1.1713
	92.6794	92:40:46	1.4214	1.0601	1.0805	1.0783	1.1471	1.1682
	92.9297	92:55:47	1.4144	1.0567	1.0886	1.081	1.1462	1.1747
	93.1797	93:10:47	1.4189	1.0612	1.0791	1.0796	1.1634	1.178
	93.43	93:25:48	1.4178	1.0635	1.0881	1.0824	1.1527	1.1677
	93.68	93:40:48	1.4149	1.0652	1.0476	1.08	1.1493	1.1691
	93.9303	93:55:49	1.4197	1.0597	1.0746	1.0764	1.1406	1.1627
	94.1808	94:10:51	1.417	1.0602	1.0759	1.0772	1.1513	1.1628
	94.4308	94:25:51	1.4223	1.0619	1.0916	1.0867	1.1559	1.2009
	94.6811	94:40:52	1.4162	1.0634	1.076	1.0881	1.1264	1.1724
	94.9311	94:55:52	1.4236	1.0771	1.0837	1.1024	1.1436	1.1823
	95.1814	95:10:53	1.4233	1.0699	1.0836	1.1	1.1348	1.1728
	95.4314	95:25:53	1.4166	1.0717	1.0868	1.0892	1.1274	1.1751
	95.6817	95:40:54	1.4033	1.0559	1.0768	1.0842	1.1495	1.1567
	95.9317	95:55:54	1.4003	1.0503	1.0696	1.0817	1.1441	1.153
	96.1819	96:10:55	1.3999	1.0441	1.0704	1.0746	1.1233	1.1467
	96.4319	96:25:55	1.3957	1.0421	1.0542	1.0708	1.13	1.1499
	96.6825	96:40:57	1.3916	1.0429	1.0552	1.0745	1.1202	1.1523
	96.9328	96:55:58	1.4017	1.0412	1.0745	1.0704	1.1261	1.1748
	97.1828	97:10:58	1.4035	1.048	1.0613	1.0684	1.1092	1.1508
	97.4331	97:25:59	1.3996	1.0451	1.0735	1.0737	1.1027	1.146
	97.6831	97:40:59	1.3955	1.0448	1.0614	1.0683	1.1112	1.1464
	97.9333	97:56:00	1.3846	1.0441	1.0602	1.0708	1.1051	1.1487
	98.1833	98:11:00	1.385	1.0447	1.0387	1.0746	1.0991	1.1376
	98.4336	98:26:01	1.3922	1.0411	1.0335	1.0788	1.0956	1.1323
	98.6836	98:41:01	1.3856	1.0336	1.0275	1.0702	1.0878	1.1269
	98.9331	98:55:59	1.3802	1.0393	1.029	1.0724	1.0843	1.121
	99.1831	99:10:59	1.3753	1.0383	1.0277	1.0682	1.0823	1.1216
	99.4333	99:26:00	1.3756	1.039	1.0193	1.0699	1.0781	1.1084
	99.6833	99:41:00	1.3668	1.0415	1.0207	1.0736	1.0786	1.1123
	99.9336	99:56:01	1.3827	1.0515	1.0338	1.0853	1.0855	1.1197
	100.184	100:11:01	1.3768	1.0483	1.0303	1.086	1.0805	1.1175
	100.434	100:26:01	1.3769	1.0461	1.0247	1.0785	1.0761	1.1136
	100.684	100:41:02	1.3627	1.045	1.0226	1.0718	1.0675	1.0979
	100.934	100:56:02	1.3478	1.0362	1.0148	1.0685	1.0598	1.0954
	101.184	101:11:03	1.3433	1.0224	1.004	1.0597	1.0524	1.085
	101.435	101:26:05	1.3382	1.0186	0.9992	1.0523	1.0483	1.0819
	101.685	101:41:06	1.3381	1.0105	0.9904	1.0488	1.039	1.0788
	101.936	101:56:08	1.3374	1.0094	0.9957	1.05	1.0308	1.0827
	102.186	102:11:09	1.3262	1.0026	0.9913	1.0474	1.0326	1.0762
	102.436	102:26:09	1.3241	1.0071	0.9875	1.0528	1.0366	1.0796
	102.686	102:41:09	1.3187	1.007	0.9884	1.0432	1.0347	1.0718
	102.936	102:56:10	1.3143	1.0077	0.9867	1.044	1.04	1.0749
	103.186	103:11:10	1.3223	1.0065	0.986	1.0463	1.0337	1.0667
	103.436	103:26:11	1.3205	1.012	0.9811	1.0439	1.0419	1.0653
	103.686	103:41:11	1.3156	1.0163	0.9812	1.0471	1.0367	1.0665
	103.937	103:56:12	1.3195	1.0074	0.9808	1.049	1.0681	1.0583
	104.187	104:11:12	1.3218	1.0097	0.9764	1.0466	1.0588	1.0587
	104.438	104:26:15	1.3182	1.0103	0.9736	1.0443	1.05	1.061
	104.688	104:41:17	1.3209	1.015	1.0019	1.0472	1.0553	1.0573
	104.938	104:56:17	1.324	1.0099	0.9753	1.0527	1.0488	1.0555
	105.188	105:11:18	1.3188	1.0138	1.0065	1.0467	1.0654	1.062
	105.439	105:26:20	1.3224	1.0138	0.9729	1.049	1.0633	1.059
	105.689	105:41:21	1.3218	1.0149	1.0047	1.0489	1.067	1.0576
	105.939	105:56:21	1.3197	1.0205	1.0052	1.0466	1.0589	1.0645
	106.189	106:11:22	1.3219	1.0169	1.0132	1.0497	1.0673	1.0596
	106.44	106:26:24	1.3176	1.0174	1.0128	1.0428	1.0668	1.0603
	106.69	106:41:25	1.3203	1.0191	1.0043	1.0488	1.0771	1.0602
	106.94	106:56:25	1.3243	1.022	1.0184	1.0457	1.0621	1.0602
	107.19	107:11:25	1.3237	1.0217	1.0098	1.0489	1.0743	1.0579
	107.441	107:26:26	1.3224	1.0273	1.0134	1.0447	1.0664	1.0607
	107.691	107:41:26	1.3218	1.0227	1.009	1.0484	1.0847	1.062
	107.941	107:56:27	1.3238	1.0234	1.0106	1.0487	1.0738	1.059
	108.191	108:11:27	1.3269	1.025	1.0171	1.0467	1.0713	1.0591
	108.441	108:26:28	1.3245	1.0274	1.0104	1.0424	1.0688	1.0634
	108.692	108:41:30	1.3209	1.0266	1.0161	1.0462	1.0725	1.0537
	108.942	108:56:31	1.3145	1.0214	1.0152	1.0425	1.0764	1.0576
	109.192	109:11:31	1.3177	1.0244	1.0092	1.0473	1.0789	1.0578
	109.442	109:26:31	1.3229	1.0221	1.0141	1.0424	1.0792	1.0563
	109.692	109:41:32	1.3179	1.0236	0.997	1.0442	1.0688	1.0549
	109.943	109:56:34	1.3206	1.0203	1.0136	1.0453	1.0797	1.0562
	110.193	110:11:35	1.3187	1.0201	1.0061	1.0471	1.0663	1.0538
	110.443	110:26:35	1.325	1.0233	1.0097	1.0476	1.079	1.055
	110.693	110:41:36	1.3234	1.0146	1.0058	1.0468	1.0682	1.0553
	110.944	110:56:38	1.3302	1.024	0.9971	1.0451	1.0705	1.0514
	111.194	111:11:39	1.3283	1.0193	1.0087	1.0472	1.0718	1.055
	111.444	111:26:39	1.3322	1.0202	1.001	1.0436	1.0721	1.0554
	111.694	111:41:39	1.3339	1.0145	1.0057	1.0408	1.0852	1.0619
	111.944	111:56:40	1.333	1.025	1.008	1.0436	1.059	1.0538
	112.194	112:11:40	1.3384	1.016	0.9955	1.036	1.0833	1.0565
	112.445	112:26:41	1.3417	1.0187	0.9973	1.0381	1.0808	1.0599
	112.695	112:41:43	1.3366	1.0201	0.9987	1.0412	1.0696	1.0584
	112.946	112:56:44	1.3395	1.0213	1.0065	1.0391	1.0657	1.0618
	113.196	113:11:46	1.3385	1.0238	1.0079	1.0376	1.0701	1.0639
	113.446	113:26:47	1.3378	1.0205	0.9996	1.0359	1.0767	1.0614
	113.696	113:41:47	1.3338	1.024	1.0075	1.0392	1.0689	1.0602
	113.946	113:56:47	1.3289	1.0199	0.9983	1.0341	1.0743	1.0568
	114.197	114:11:48	1.3316	1.0218	1.0063	1.0346	1.0664	1.0567
	114.447	114:26:48	1.3255	1.014	1.0029	1.0336	1.0571	1.0517
	114.697	114:41:49	1.315	1.019	0.9953	1.0322	1.076	1.058
	114.947	114:56:49	1.3112	1.0213	0.9969	1.0355	1.0645	1.055
	115.197	115:11:50	1.312	1.0224	1.0038	1.0376	1.0602	1.0533
	115.447	115:26:50	1.308	1.0242	0.9973	1.0363	1.0786	1.0589
	115.698	115:41:52	1.3105	1.0217	1.0041	1.0383	1.0621	1.054
	115.948	115:56:53	1.3074	1.0245	1.002	1.0349	1.0604	1.0539
	116.198	116:11:53	1.3096	1.0268	1.008	1.0304	1.0549	1.0507
	116.448	116:26:54	1.3026	1.0251	1.0048	1.0348	1.069	1.0586
	116.698	116:41:54	1.3012	1.0255	1.0093	1.0305	1.0582	1.0575
	116.949	116:56:55	1.3043	1.0297	1.0069	1.0318	1.0742	1.0576
	117.199	117:11:55	1.3062	1.0313	1.0113	1.0361	1.0469	1.063
	117.449	117:26:56	1.3113	1.0378	1.0299	1.0404	1.0516	1.0747
	117.699	117:41:56	1.315	1.0407	1.017	1.0408	1.0544	1.065
	117.949	117:56:56	1.3168	1.0395	1.012	1.0424	1.046	1.0668
	118.199	118:11:57	1.3074	1.0345	1.019	1.0381	1.0424	1.0499
	118.449	118:26:57	1.3077	1.0343	1.008	1.0291	1.0358	1.0458
	118.699	118:41:58	1.3009	1.0256	1.0101	1.0318	1.0389	1.0454
	118.949	118:56:58	1.2893	1.0261	0.9957	1.0289	1.0333	1.0408
	119.2	119:11:59	1.2863	1.0243	0.9994	1.031	1.0275	1.0299
	119.45	119:26:59	1.2915	1.0205	0.999	1.0262	1.0525	1.0334
	119.701	119:42:02	1.2791	1.014	0.9908	1.0219	1.0394	1.0264
	119.951	119:57:04	1.2755	1.0081	0.9988	1.023	1.038	1.0225
	120.201	120:12:04	1.2763	1.0106	0.9818	1.017	1.0553	1.0291
	120.451	120:27:05	1.2713	1.0084	0.9786	1.0163	1.0482	1.0258
	120.701	120:42:05	1.2767	1.0088	0.9912	1.028	1.0369	1.0489
	120.952	120:57:06	1.2704	1.0104	0.9935	1.0227	1.0359	1.0543
	121.202	121:12:08	1.2678	1.0114	0.9914	1.0211	1.0405	1.0648
	121.453	121:27:09	1.2702	1.0084	0.9903	1.0216	1.0203	1.0279
	121.703	121:42:11	1.269	1.0087	0.9966	1.0194	1.0404	1.0602
	121.953	121:57:12	1.271	1.0125	0.9842	1.0177	1.0542	1.0238
	122.204	122:12:14	1.2699	1.0129	0.9919	1.0128	1.0396	1.0243
	122.454	122:27:16	1.2776	1.0046	0.9886	1.0083	1.0488	1.0254
	122.705	122:42:17	1.2789	1.0073	1.0034	1.0165	1.0441	1.0542
	122.955	122:57:17	1.2705	1.0053	0.9961	1.0127	1.0514	1.025
	123.205	123:12:18	1.2735	1.0058	0.9973	1.0176	1.0409	1.0508
	123.455	123:27:18	1.2743	1.0077	0.996	1.0115	1.02	1.0301
	123.705	123:42:19	1.2705	1.0051	0.9854	1.0064	1.0184	1.0216
	123.956	123:57:21	1.2733	1.0027	0.9915	1.0128	1.038	1.0204
	124.206	124:12:22	1.2685	1.0078	0.9903	1.0145	1.0149	1.0229
	124.456	124:27:22	1.2613	1.0011	0.9925	1.0056	1.0164	1.0226
	124.706	124:42:23	1.2602	1.0017	0.9659	1.0056	1.0091	1.0112
	124.957	124:57:25	1.2595	1.0026	0.997	1.006	1.0128	1.0156
	125.207	125:12:26	1.2472	0.9952	0.9825	1.0043	1.0417	1.0064
	125.457	125:27:26	1.2523	0.9971	0.9566	1.005	1.0127	1.0105
	125.707	125:42:27	1.2524	0.9891	0.979	0.9994	1.0299	1.0095
	125.957	125:57:27	1.2539	0.9937	0.9766	0.9972	1.0241	1.0076
	126.208	126:12:28	1.2472	0.9912	0.987	0.9981	1.0344	1.0056
	126.458	126:27:28	1.2501	0.9949	0.9955	1.0003	1.0384	1.0028
	126.708	126:42:29	1.2481	0.9934	0.9938	0.9965	1.0302	1.0366
	126.958	126:57:29	1.2468	0.9999	0.9998	1.0003	1.0439	1.0243
	127.208	127:12:30	1.252	0.9947	0.9933	0.9989	1.041	0.9987

## Sheet: Figure 1g SKOV3-BCMA 3-1
Figure 1g	SKOV3-BCMA E:T 3:1
	Normalize Time: 27:39:45
	Time (Hour)	Time (hh:mm:ss)	Only Tumor	NT	BCMA CAR	19BC CAR	BC19 CAR	CD19 CAR
	0	00:00:00	0	0	0	0	0	0
	0.010556	00:00:38	0.0003	0.0041	0.0008	-0.0014	-0.0008	0.0028
	1.89944	01:53:58	0.0393	0.0343	0.0325	0.032	0.0338	0.0377
	2.14972	02:08:59	0.0483	0.0452	0.0381	0.0396	0.0419	0.0487
	2.39972	02:23:59	0.0634	0.0588	0.0509	0.0487	0.0496	0.0619
	2.64972	02:38:59	0.0734	0.064	0.0576	0.0598	0.0596	0.0739
	2.89972	02:53:59	0.0852	0.0741	0.0677	0.0725	0.0697	0.0817
	3.15	03:09:00	0.0954	0.0873	0.0793	0.0812	0.0754	0.0893
	3.4	03:24:00	0.1057	0.0934	0.0837	0.0876	0.083	0.0991
	3.65028	03:39:01	0.1165	0.1049	0.0924	0.0978	0.091	0.111
	3.90028	03:54:01	0.1197	0.1154	0.1023	0.1072	0.0943	0.1166
	4.15056	04:09:02	0.1246	0.1192	0.1061	0.1119	0.1025	0.117
	4.40083	04:24:03	0.1346	0.1244	0.1101	0.1162	0.1056	0.1228
	4.65111	04:39:04	0.1423	0.1317	0.1163	0.1218	0.1144	0.1337
	4.90111	04:54:04	0.1503	0.1398	0.1215	0.13	0.1207	0.1412
	5.15111	05:09:04	0.1556	0.1441	0.1306	0.1372	0.1224	0.1457
	5.40139	05:24:05	0.1635	0.1498	0.1372	0.1415	0.1323	0.1534
	5.65167	05:39:06	0.177	0.1649	0.1429	0.1531	0.1391	0.1621
	5.90167	05:54:06	0.1849	0.1725	0.1511	0.1628	0.1454	0.1706
	6.15194	06:09:07	0.19	0.1815	0.1613	0.1677	0.1491	0.1823
	6.40194	06:24:07	0.2009	0.1824	0.1677	0.1733	0.1583	0.1767
	6.65194	06:39:07	0.2084	0.1904	0.1704	0.1841	0.166	0.1916
	6.90194	06:54:07	0.2233	0.2053	0.1788	0.1987	0.1709	0.2037
	7.15222	07:09:08	0.2347	0.216	0.1902	0.203	0.1769	0.2152
	7.40222	07:24:08	0.2498	0.2235	0.2013	0.2179	0.1847	0.2209
	7.6525	07:39:09	0.2574	0.2396	0.2148	0.2292	0.1963	0.2382
	7.9025	07:54:09	0.2734	0.2479	0.2228	0.2399	0.2023	0.2446
	8.15278	08:09:10	0.2771	0.2599	0.2322	0.247	0.208	0.2587
	8.40278	08:24:10	0.2946	0.2703	0.244	0.2601	0.2212	0.2707
	8.65278	08:39:10	0.3104	0.2843	0.2582	0.2687	0.2311	0.2793
	8.90278	08:54:10	0.3192	0.2921	0.2701	0.2828	0.2415	0.2962
	9.15278	09:09:10	0.3315	0.3092	0.2817	0.2922	0.2515	0.3112
	9.40306	09:24:11	0.3483	0.3206	0.2965	0.3046	0.2657	0.317
	9.65306	09:39:11	0.36	0.3392	0.309	0.3228	0.2744	0.3379
	9.90306	09:54:11	0.3794	0.3537	0.3257	0.3365	0.2915	0.355
	10.1531	10:09:11	0.3927	0.3688	0.3349	0.3473	0.3022	0.3684
	10.4031	10:24:11	0.4077	0.3846	0.3572	0.3634	0.3179	0.3807
	10.6531	10:39:11	0.4209	0.3984	0.3698	0.3788	0.3315	0.3968
	10.9031	10:54:11	0.4333	0.4116	0.3851	0.3874	0.3413	0.418
	11.1533	11:09:12	0.4444	0.4321	0.3963	0.4022	0.3542	0.4285
	11.4036	11:24:13	0.457	0.4398	0.4032	0.4175	0.3661	0.4428
	11.6539	11:39:14	0.4712	0.4578	0.4197	0.4294	0.3808	0.4505
	11.9039	11:54:14	0.4836	0.4691	0.4359	0.4389	0.3917	0.4679
	12.1539	12:09:14	0.4912	0.4789	0.4487	0.4473	0.3995	0.4797
	12.4039	12:24:14	0.5072	0.487	0.4589	0.464	0.4134	0.49
	12.6539	12:39:14	0.5217	0.5	0.4721	0.4718	0.4254	0.497
	12.9039	12:54:14	0.5277	0.5131	0.4842	0.4808	0.4363	0.5108
	13.1539	13:09:14	0.5385	0.524	0.4952	0.496	0.451	0.5247
	13.4042	13:24:15	0.5615	0.5327	0.5093	0.5002	0.4606	0.5353
	13.6544	13:39:16	0.5667	0.5503	0.5196	0.523	0.4694	0.5426
	13.905	13:54:18	0.5728	0.5557	0.5286	0.5237	0.4794	0.5546
	14.1553	14:09:19	0.584	0.5669	0.5328	0.5347	0.4896	0.5642
	14.4053	14:24:19	0.5961	0.5776	0.5424	0.5491	0.5023	0.5704
	14.6553	14:39:19	0.6041	0.5821	0.5534	0.5515	0.5138	0.5722
	14.9053	14:54:19	0.6115	0.5927	0.5639	0.5664	0.5275	0.5888
	15.1556	15:09:20	0.6263	0.6007	0.5674	0.5729	0.5374	0.5896
	15.4058	15:24:21	0.6317	0.6104	0.5744	0.5756	0.5445	0.5999
	15.6561	15:39:22	0.6363	0.6205	0.5854	0.5849	0.5565	0.6103
	15.9061	15:54:22	0.652	0.6295	0.5967	0.594	0.567	0.6234
	16.1564	16:09:23	0.6554	0.6369	0.6033	0.6009	0.5771	0.6277
	16.4064	16:24:23	0.6656	0.6438	0.6111	0.6108	0.5843	0.6381
	16.6564	16:39:23	0.6703	0.6529	0.6133	0.6168	0.5947	0.6474
	16.9064	16:54:23	0.6743	0.6625	0.6219	0.6276	0.5998	0.6503
	17.1564	17:09:23	0.6776	0.666	0.6291	0.6302	0.6067	0.6634
	17.4067	17:24:24	0.6816	0.6774	0.6411	0.6343	0.6197	0.665
	17.6567	17:39:24	0.6927	0.6888	0.6495	0.6393	0.6266	0.674
	17.9069	17:54:25	0.6998	0.6976	0.658	0.6402	0.638	0.6823
	18.1569	18:09:25	0.7083	0.6978	0.6623	0.6479	0.6396	0.692
	18.4069	18:24:25	0.71	0.7094	0.6654	0.6518	0.6504	0.6929
	18.6572	18:39:26	0.7094	0.7147	0.6715	0.6549	0.6591	0.7024
	18.9072	18:54:26	0.7163	0.7192	0.6752	0.6603	0.6638	0.7027
	19.1575	19:09:27	0.7221	0.726	0.6783	0.6678	0.6729	0.7049
	19.4078	19:24:28	0.7296	0.7254	0.6854	0.677	0.6772	0.7132
	19.6581	19:39:29	0.7351	0.7348	0.697	0.6853	0.6811	0.7256
	19.9081	19:54:29	0.7427	0.739	0.6985	0.6917	0.6784	0.7278
	20.1583	20:09:30	0.7419	0.7363	0.6977	0.6895	0.6825	0.7322
	20.4083	20:24:30	0.756	0.741	0.7039	0.6992	0.6892	0.7416
	20.6586	20:39:31	0.7577	0.7422	0.712	0.7039	0.6963	0.736
	20.9086	20:54:31	0.7641	0.7515	0.7147	0.7153	0.7044	0.7434
	21.1586	21:09:31	0.7825	0.7637	0.7284	0.7213	0.7127	0.7517
	21.4089	21:24:32	0.7778	0.7679	0.7327	0.7318	0.7208	0.7592
	21.6592	21:39:33	0.7871	0.7744	0.7369	0.7399	0.7279	0.7732
	21.9092	21:54:33	0.7945	0.7799	0.7426	0.7579	0.7392	0.7813
	22.1592	22:09:33	0.7977	0.7915	0.7554	0.7666	0.7426	0.7896
	22.4092	22:24:33	0.7961	0.7975	0.767	0.7652	0.7498	0.8
	22.6592	22:39:33	0.788	0.7879	0.7623	0.7671	0.7494	0.8092
	22.9094	22:54:34	0.8035	0.79	0.776	0.7704	0.7595	0.8163
	23.1594	23:09:34	0.8014	0.7867	0.7748	0.776	0.7693	0.8103
	23.41	23:24:36	0.8129	0.7894	0.7859	0.7862	0.7791	0.8288
	23.6603	23:39:37	0.8153	0.7918	0.7898	0.7971	0.791	0.8355
	23.9103	23:54:37	0.8246	0.8079	0.8053	0.8166	0.8055	0.8397
	24.1603	24:09:37	0.837	0.8194	0.8213	0.8254	0.8252	0.8515
	24.4103	24:24:37	0.8376	0.8349	0.8359	0.8437	0.837	0.8557
	24.6603	24:39:37	0.8469	0.8485	0.8519	0.8586	0.8469	0.878
	24.9103	24:54:37	0.8568	0.8574	0.8636	0.8714	0.8584	0.883
	25.1603	25:09:37	0.8714	0.865	0.8729	0.879	0.8651	0.8875
	25.4106	25:24:38	0.8808	0.8889	0.8891	0.8984	0.8863	0.9111
	25.6608	25:39:39	0.8882	0.8983	0.8969	0.9075	0.8907	0.9137
	25.9111	25:54:40	0.8987	0.9075	0.8958	0.9157	0.8955	0.9147
	26.1611	26:09:40	0.9017	0.9127	0.895	0.922	0.9097	0.9157
	26.4114	26:24:41	0.9236	0.9204	0.91	0.9251	0.9202	0.9415
	26.6614	26:39:41	0.9309	0.9339	0.9166	0.9324	0.9326	0.9412
	26.9117	26:54:42	0.9472	0.9533	0.9318	0.9451	0.9514	0.9501
	27.1619	27:09:43	0.9665	0.9677	0.9644	0.978	0.9678	0.9709
	27.4122	27:24:44	0.974	0.9849	0.9691	0.9763	0.9794	0.9797
	27.6625	27:39:45	1	1	1	1	1	1
	30.3847	30:23:05	0.919	0.9254	0.9653	0.893	0.9179	0.9244
	30.6347	30:38:05	0.9292	0.914	0.9405	0.8944	0.9074	0.9131
	30.8847	30:53:05	0.9551	0.9219	0.937	0.9172	0.9295	0.9252
	31.1347	31:08:05	0.9747	0.945	0.9651	0.9491	0.9594	0.9373
	31.385	31:23:06	0.9914	0.9682	0.9784	0.9652	0.9808	0.9458
	31.6353	31:38:07	0.9991	0.9921	0.9878	0.9962	1.0025	0.97
	31.8853	31:53:07	1.0236	1.0167	0.9987	1.0218	1.0207	0.9883
	32.1356	32:08:08	1.0455	1.0443	1.0192	1.047	1.0297	1.021
	32.3856	32:23:08	1.0633	1.0584	1.0079	1.0614	1.0371	1.0309
	32.6358	32:38:09	1.0837	1.0763	1.0141	1.0722	1.0298	1.0534
	32.8861	32:53:10	1.1066	1.1116	1.0293	1.0982	1.0329	1.0755
	33.1361	33:08:10	1.1265	1.1192	1.0447	1.1204	1.0221	1.1032
	33.3864	33:23:11	1.134	1.1331	1.0298	1.1266	1.0101	1.1149
	33.6364	33:38:11	1.1465	1.1548	1.0287	1.1306	1.0005	1.1195
	33.8867	33:53:12	1.1494	1.1557	1.0116	1.1313	0.9776	1.1186
	34.1367	34:08:12	1.1529	1.1708	0.9969	1.1325	0.9667	1.1258
	34.3869	34:23:13	1.1543	1.1873	0.9902	1.1193	0.951	1.1395
	34.6372	34:38:14	1.1664	1.1884	0.9833	1.1136	0.9283	1.1419
	34.8875	34:53:15	1.1689	1.1954	0.9646	1.1149	0.9127	1.1485
	35.1375	35:08:15	1.1729	1.2051	0.9595	1.1177	0.8896	1.1646
	35.3875	35:23:15	1.1815	1.2116	0.9525	1.1156	0.8825	1.1659
	35.6378	35:38:16	1.1946	1.2351	0.943	1.1097	0.8606	1.1801
	35.8878	35:53:16	1.2012	1.2346	0.9344	1.1146	0.8441	1.1797
	36.1381	36:08:17	1.2172	1.2427	0.9254	1.1078	0.8288	1.1914
	36.3881	36:23:17	1.2253	1.2481	0.9313	1.1138	0.8157	1.202
	36.6383	36:38:18	1.2389	1.2517	0.9213	1.1146	0.7945	1.2098
	36.8886	36:53:19	1.2431	1.2611	0.9157	1.1091	0.781	1.2141
	37.1386	37:08:19	1.2474	1.2666	0.9154	1.1073	0.7643	1.2207
	37.3886	37:23:19	1.2598	1.2695	0.9114	1.1043	0.7449	1.2289
	37.6386	37:38:19	1.2646	1.2734	0.9127	1.1059	0.7216	1.2338
	37.8889	37:53:20	1.2794	1.2919	0.9054	1.1036	0.7063	1.2372
	38.1392	38:08:21	1.2796	1.2919	0.9044	1.1005	0.6875	1.2422
	38.3894	38:23:22	1.2887	1.3042	0.9008	1.1102	0.6742	1.2492
	38.6397	38:38:23	1.2946	1.3065	0.9013	1.1188	0.6646	1.263
	38.89	38:53:24	1.3021	1.3161	0.9016	1.1103	0.6483	1.2794
	39.1403	39:08:25	1.3096	1.3254	0.8912	1.1042	0.6359	1.2887
	39.3903	39:23:25	1.3133	1.3335	0.8898	1.1044	0.6207	1.2967
	39.6403	39:38:25	1.3196	1.3416	0.8796	1.1042	0.6032	1.3014
	39.8906	39:53:26	1.3277	1.3376	0.8746	1.1037	0.5896	1.3069
	40.1406	40:08:26	1.3346	1.3438	0.8742	1.1029	0.5732	1.3141
	40.3908	40:23:27	1.3508	1.35	0.8672	1.1058	0.5618	1.3263
	40.6411	40:38:28	1.3585	1.3607	0.8632	1.1119	0.5404	1.3332
	40.8914	40:53:29	1.3579	1.3704	0.8587	1.1166	0.5231	1.3261
	41.1417	41:08:30	1.3752	1.3738	0.852	1.1227	0.5108	1.3361
	41.3919	41:23:31	1.371	1.3782	0.8367	1.1243	0.4923	1.3362
	41.6419	41:38:31	1.3824	1.3805	0.8335	1.1306	0.4738	1.3499
	41.8919	41:53:31	1.3901	1.3881	0.8336	1.1305	0.4661	1.3571
	42.1419	42:08:31	1.3918	1.3874	0.8248	1.1361	0.4441	1.3589
	42.3922	42:23:32	1.3995	1.3915	0.8192	1.1342	0.4299	1.36
	42.6422	42:38:32	1.4096	1.4012	0.8169	1.1409	0.4172	1.3713
	42.8928	42:53:34	1.4054	1.3959	0.8159	1.1373	0.3998	1.3774
	43.1431	43:08:35	1.4097	1.4116	0.8093	1.1443	0.3868	1.3886
	43.3933	43:23:36	1.4201	1.4121	0.8045	1.1541	0.3778	1.4008
	43.6436	43:38:37	1.433	1.4258	0.7934	1.1586	0.3634	1.4247
	43.8936	43:53:37	1.4369	1.4267	0.7886	1.1558	0.3526	1.4236
	44.1439	44:08:38	1.4544	1.4378	0.7918	1.1654	0.3396	1.4301
	44.3936	44:23:37	1.457	1.4333	0.7761	1.1634	0.3239	1.4318
	44.6439	44:38:38	1.4562	1.4328	0.7681	1.1626	0.3095	1.4357
	44.8942	44:53:39	1.4654	1.4482	0.7612	1.1746	0.3002	1.446
	45.1447	45:08:41	1.4689	1.4361	0.7562	1.1598	0.2866	1.433
	45.3947	45:23:41	1.4609	1.448	0.7374	1.1703	0.2733	1.4306
	45.6447	45:38:41	1.4784	1.4522	0.7284	1.1638	0.2645	1.4377
	45.8947	45:53:41	1.5005	1.484	0.7289	1.1716	0.2559	1.4647
	46.1447	46:08:41	1.5146	1.4951	0.7282	1.1813	0.2463	1.4811
	46.395	46:23:42	1.5245	1.5172	0.7232	1.1936	0.2372	1.4982
	46.645	46:38:42	1.5392	1.5294	0.7277	1.2059	0.2321	1.5137
	46.8953	46:53:43	1.5396	1.5191	0.717	1.1875	0.222	1.4967
	47.1456	47:08:44	1.5226	1.5085	0.6988	1.1725	0.2165	1.4823
	47.3958	47:23:45	1.5075	1.505	0.6815	1.1671	0.2076	1.4659
	47.6458	47:38:45	1.5001	1.4932	0.6632	1.1486	0.195	1.4569
	47.8958	47:53:45	1.507	1.4727	0.6566	1.13	0.1873	1.4464
	48.1458	48:08:45	1.5051	1.4696	0.6414	1.1393	0.1805	1.4402
	48.3958	48:23:45	1.4998	1.4788	0.6321	1.1227	0.1739	1.4402
	48.6461	48:38:46	1.5056	1.491	0.6338	1.1267	0.1739	1.4619
	48.8961	48:53:46	1.4877	1.4816	0.6286	1.1122	0.1647	1.4595
	49.1464	49:08:47	1.4779	1.4602	0.6206	1.0796	0.1597	1.4594
	49.3967	49:23:48	1.4679	1.4389	0.6227	1.0561	0.1516	1.4497
	49.6469	49:38:49	1.4605	1.4151	0.613	1.0461	0.1455	1.4236
	49.8969	49:53:49	1.4856	1.4396	0.5999	1.0616	0.1406	1.4513
	50.1469	50:08:49	1.507	1.4566	0.5943	1.0608	0.1349	1.4703
	50.3972	50:23:50	1.5189	1.4605	0.5896	1.0662	0.1316	1.4644
	50.6472	50:38:50	1.5374	1.4635	0.5782	1.0644	0.1255	1.4783
	50.8972	50:53:50	1.5316	1.4697	0.5718	1.0668	0.1147	1.4855
	51.1472	51:08:50	1.533	1.4627	0.5592	1.0603	0.113	1.4874
	51.3975	51:23:51	1.5447	1.4837	0.5555	1.062	0.1046	1.4995
	51.6475	51:38:51	1.5294	1.473	0.5455	1.0407	0.1032	1.4806
	51.8978	51:53:52	1.5258	1.4725	0.5418	1.0234	0.0987	1.4764
	52.1478	52:08:52	1.5185	1.4717	0.5293	1.0151	0.0951	1.4758
	52.3981	52:23:53	1.5183	1.4702	0.519	1.0029	0.0887	1.4818
	52.6486	52:38:55	1.522	1.4756	0.5079	0.992	0.0821	1.4789
	52.8989	52:53:56	1.5415	1.5059	0.5077	1.0044	0.0834	1.4964
	53.1489	53:08:56	1.5383	1.4964	0.5014	0.9957	0.0808	1.497
	53.3994	53:23:58	1.5282	1.488	0.4946	0.9886	0.0798	1.4914
	53.65	53:39:00	1.5149	1.4794	0.4968	0.9701	0.0749	1.4867
	53.9	53:54:00	1.5032	1.4657	0.4923	0.9542	0.0756	1.4705
	54.15	54:09:00	1.4792	1.4481	0.4878	0.9399	0.0724	1.46
	54.4003	54:24:01	1.466	1.4269	0.4782	0.9218	0.0648	1.4349
	54.6503	54:39:01	1.4528	1.4198	0.473	0.9131	0.0664	1.4368
	54.9006	54:54:02	1.4405	1.3983	0.4594	0.8852	0.0606	1.4198
	55.1511	55:09:04	1.4288	1.4089	0.4495	0.8768	0.0605	1.4101
	55.4014	55:24:05	1.4211	1.4093	0.4416	0.8671	0.0571	1.4186
	55.6514	55:39:05	1.4239	1.4144	0.4353	0.8618	0.0497	1.4247
	55.9017	55:54:06	1.4314	1.4265	0.4201	0.8592	0.0503	1.4439
	56.1519	56:09:07	1.4323	1.4298	0.412	0.858	0.0458	1.4532
	56.4019	56:24:07	1.4205	1.4214	0.4053	0.8349	0.0491	1.4474
	56.6519	56:39:07	1.4803	1.4447	0.3848	0.8387	0.0438	1.4753
	56.9022	56:54:08	1.5144	1.4661	0.3835	0.8672	0.0414	1.4837
	57.1522	57:09:08	1.5295	1.4878	0.3768	0.8582	0.0339	1.5007
	57.4025	57:24:09	1.5564	1.5136	0.3634	0.8523	0.0332	1.5127
	57.6525	57:39:09	1.5679	1.5209	0.3546	0.8531	0.0316	1.5187
	57.9028	57:54:10	1.5819	1.5443	0.3428	0.8383	0.0303	1.5286
	58.1528	58:09:10	1.5883	1.5472	0.3355	0.8294	0.0281	1.539
	58.4033	58:24:12	1.6032	1.5595	0.3243	0.815	0.0267	1.5502
	58.6536	58:39:13	1.615	1.5563	0.3237	0.8052	0.0268	1.5613
	58.9036	58:54:13	1.6234	1.5644	0.3205	0.7925	0.0249	1.5677
	59.1539	59:09:14	1.6405	1.572	0.3159	0.7842	0.0218	1.5736
	59.4039	59:24:14	1.6558	1.5804	0.309	0.7765	0.0216	1.5824
	59.6542	59:39:15	1.6599	1.583	0.3127	0.7752	0.0239	1.5862
	59.9042	59:54:15	1.6619	1.5915	0.3055	0.7659	0.0216	1.5803
	60.1544	60:09:16	1.6653	1.5964	0.3061	0.7592	0.0217	1.5794
	60.405	60:24:18	1.6701	1.6013	0.303	0.7509	0.0198	1.5853
	60.6556	60:39:20	1.6682	1.6038	0.3031	0.7502	0.0186	1.5855
	60.9058	60:54:21	1.6735	1.6081	0.3025	0.7401	0.0172	1.5996
	61.1564	61:09:23	1.6716	1.6084	0.3016	0.7308	0.0169	1.604
	61.4067	61:24:24	1.6645	1.6138	0.2998	0.7275	0.0181	1.6081
	61.6567	61:39:24	1.661	1.6195	0.299	0.7214	0.0158	1.6075
	61.9069	61:54:25	1.6573	1.6087	0.2958	0.7212	0.0139	1.6089
	62.1569	62:09:25	1.6591	1.6049	0.2945	0.7157	0.0146	1.6087
	62.4072	62:24:26	1.6638	1.6115	0.2917	0.7202	0.0138	1.6166
	62.6578	62:39:28	1.6557	1.6095	0.2869	0.7204	0.0139	1.6121
	62.9086	62:54:31	1.6536	1.6128	0.2819	0.7112	0.0144	1.6077
	63.1592	63:09:33	1.6511	1.6195	0.2796	0.7074	0.0137	1.6202
	63.4092	63:24:33	1.655	1.6109	0.2733	0.7059	0.012	1.6198
	63.6594	63:39:34	1.6532	1.6206	0.2754	0.7011	0.0118	1.6222
	63.9094	63:54:34	1.6508	1.6184	0.2667	0.6988	0.0133	1.622
	64.1597	64:09:35	1.6542	1.6144	0.2624	0.6941	0.0126	1.6132
	64.4097	64:24:35	1.6577	1.6202	0.2597	0.6954	0.0114	1.6294
	64.66	64:39:36	1.6691	1.626	0.2582	0.6886	0.008	1.6201
	64.91	64:54:36	1.6814	1.6321	0.2543	0.6912	0.0109	1.6281
	65.1608	65:09:39	1.686	1.6316	0.2533	0.6849	0.0109	1.6316
	65.4114	65:24:41	1.6921	1.6365	0.2455	0.6886	0.0092	1.635
	65.6614	65:39:41	1.6722	1.6332	0.2399	0.686	0.0097	1.6307
	65.9117	65:54:42	1.6715	1.6416	0.237	0.6827	0.0071	1.6425
	66.1617	66:09:42	1.6755	1.6477	0.2415	0.6778	0.0094	1.6507
	66.4119	66:24:43	1.6775	1.6452	0.2365	0.6807	0.006	1.656
	66.6619	66:39:43	1.6872	1.6545	0.2344	0.6767	0.0056	1.6514
	66.9122	66:54:44	1.6995	1.6515	0.2297	0.6649	0.0044	1.6481
	67.1622	67:09:44	1.7069	1.6573	0.2239	0.6633	0.0067	1.6503
	67.4122	67:24:44	1.7117	1.6581	0.2222	0.6642	0.0067	1.6513
	67.6625	67:39:45	1.7037	1.6587	0.2215	0.6666	0.0057	1.6467
	67.9125	67:54:45	1.6891	1.6426	0.2166	0.6613	0.0064	1.6346
	68.1611	68:09:40	1.6899	1.6442	0.2201	0.6746	0.0073	1.6327
	68.4114	68:24:41	1.6805	1.6352	0.2134	0.6673	0.0044	1.6332
	68.6619	68:39:43	1.6868	1.6283	0.2163	0.6766	0.0063	1.6321
	68.9122	68:54:44	1.6499	1.622	0.2117	0.6699	0.0044	1.6217
	69.1622	69:09:44	1.6307	1.6016	0.2094	0.6638	0.0062	1.6075
	69.4125	69:24:45	1.6551	1.5863	0.2103	0.6747	0.0071	1.5961
	69.6631	69:39:47	1.6722	1.6067	0.2041	0.6846	0.0054	1.6151
	69.9131	69:54:47	1.7034	1.6233	0.2073	0.687	0.0056	1.626
	70.1633	70:09:48	1.7179	1.6234	0.1984	0.6828	0.0061	1.6218
	70.4133	70:24:48	1.7389	1.6271	0.1982	0.6803	0.0072	1.6246
	70.6636	70:39:49	1.7554	1.6375	0.1927	0.6673	0.0042	1.6182
	70.9136	70:54:49	1.7668	1.6353	0.187	0.6666	0.0059	1.6151
	71.1639	71:09:50	1.7836	1.6347	0.1859	0.6486	0.0059	1.6184
	71.4139	71:24:50	1.7912	1.6316	0.1829	0.6361	-0.0001	1.6262
	71.6639	71:39:50	1.7988	1.6386	0.1799	0.6291	0.005	1.6244
	71.9142	71:54:51	1.8048	1.6438	0.1794	0.6239	0.0029	1.626
	72.1642	72:09:51	1.8175	1.6452	0.1763	0.6173	0.0046	1.6283
	72.4144	72:24:52	1.8228	1.6438	0.1727	0.6081	0.0007	1.6364
	72.6644	72:39:52	1.8237	1.641	0.1725	0.6016	0.0033	1.6398
	72.9147	72:54:53	1.84	1.6468	0.1673	0.598	0	1.646
	73.165	73:09:54	1.8501	1.6601	0.1699	0.595	0.0004	1.6519
	73.4153	73:24:55	1.8547	1.6591	0.1649	0.587	0.0007	1.6505
	73.6653	73:39:55	1.8641	1.6619	0.1656	0.5836	0.0026	1.6446
	73.9156	73:54:56	1.8599	1.6555	0.1643	0.587	-0.0005	1.654
	74.1656	74:09:56	1.8612	1.6623	0.1647	0.5881	-0.0041	1.6542
	74.4158	74:24:57	1.8517	1.6599	0.1628	0.5764	0.001	1.645
	74.6658	74:39:57	1.8526	1.6633	0.1584	0.5778	0.0009	1.6454
	74.9161	74:54:58	1.8679	1.6564	0.1599	0.5808	0.0023	1.648
	75.1661	75:09:58	1.8553	1.6452	0.1597	0.5777	0.0012	1.6359
	75.4167	75:25:00	1.8613	1.642	0.1595	0.5766	0.001	1.6294
	75.6669	75:40:01	1.8644	1.6509	0.1577	0.5845	-0.001	1.633
	75.9169	75:55:01	1.8607	1.654	0.1593	0.589	0.0014	1.6308
	76.1672	76:10:02	1.8609	1.6321	0.158	0.5923	0.0012	1.6262
	76.4178	76:25:04	1.8538	1.6291	0.1541	0.5853	0.0003	1.6185
	76.6681	76:40:05	1.856	1.6344	0.1486	0.5894	0.0006	1.621
	76.9181	76:55:05	1.84	1.6317	0.149	0.585	-0.0006	1.6124
	77.1683	77:10:06	1.8445	1.6205	0.1484	0.5751	-0.001	1.6011
	77.4183	77:25:06	1.8479	1.6165	0.143	0.5763	0.0003	1.5991
	77.6683	77:40:06	1.8486	1.6192	0.1418	0.5707	-0.0001	1.6106
	77.9186	77:55:07	1.8543	1.6202	0.142	0.5598	-0.0037	1.5995
	78.1686	78:10:07	1.8627	1.6169	0.1421	0.5563	-0.0019	1.5954
	78.4189	78:25:08	1.8589	1.6163	0.1392	0.5526	-0.002	1.6024
	78.6689	78:40:08	1.8717	1.617	0.1392	0.5521	-0.003	1.6048
	78.9192	78:55:09	1.8787	1.6247	0.1372	0.5456	-0.0024	1.5975
	79.1692	79:10:09	1.8873	1.6227	0.1351	0.5402	-0.0034	1.6086
	79.42	79:25:12	1.8825	1.6276	0.1344	0.5351	-0.0032	1.604
	79.67	79:40:12	1.8902	1.6386	0.1367	0.5316	-0.0045	1.6114
	79.92	79:55:12	1.887	1.6318	0.1385	0.5261	-0.0047	1.6164
	80.17	80:10:12	1.8861	1.6234	0.1354	0.5197	-0.003	1.6165
	80.4203	80:25:13	1.8815	1.6344	0.1344	0.5116	-0.0031	1.6255
	80.6708	80:40:15	1.8849	1.636	0.1337	0.5073	-0.0037	1.6176
	80.9211	80:55:16	1.8858	1.6334	0.1332	0.5026	-0.0032	1.619
	81.1711	81:10:16	1.884	1.637	0.1317	0.5034	-0.0026	1.6195
	81.4211	81:25:16	1.8764	1.6407	0.1306	0.4959	-0.0039	1.6078
	81.6714	81:40:17	1.8993	1.626	0.1342	0.4982	-0.0063	1.6128
	81.9214	81:55:17	1.9081	1.6267	0.1292	0.4992	-0.0045	1.6113
	82.1717	82:10:18	1.9045	1.6293	0.1264	0.494	-0.0044	1.6107
	82.4217	82:25:18	1.9006	1.6309	0.1265	0.4969	-0.0052	1.6094
	82.6719	82:40:19	1.9032	1.6358	0.1271	0.4888	-0.0064	1.6177
	82.9225	82:55:21	1.9052	1.6356	0.1223	0.4852	-0.004	1.6156
	83.1728	83:10:22	1.9183	1.6432	0.125	0.4859	-0.0052	1.6172
	83.4228	83:25:22	1.939	1.6502	0.1251	0.4835	-0.0088	1.6261
	83.6728	83:40:22	1.9404	1.6467	0.125	0.4778	-0.0052	1.6196
	83.9231	83:55:23	1.9469	1.6423	0.1204	0.4742	-0.0061	1.6164
	84.1731	84:10:23	1.9453	1.6454	0.1219	0.4689	-0.007	1.6208
	84.4233	84:25:24	1.9378	1.6416	0.1182	0.4702	-0.0052	1.6118
	84.6733	84:40:24	1.9415	1.6383	0.1172	0.4665	-0.0039	1.6203
	84.9236	84:55:25	1.9494	1.6469	0.1137	0.4608	-0.0072	1.6229
	85.1742	85:10:27	1.9464	1.6433	0.1167	0.463	-0.0064	1.6188
	85.4242	85:25:27	1.9556	1.6416	0.1102	0.4567	-0.0076	1.6308
	85.6744	85:40:28	1.9623	1.647	0.1123	0.4588	-0.0053	1.6233
	85.9244	85:55:28	1.9685	1.657	0.1083	0.4637	-0.0062	1.6351
	86.1747	86:10:29	1.9726	1.6559	0.11	0.4581	-0.0074	1.635
	86.4247	86:25:29	1.9746	1.6475	0.1116	0.4546	-0.0081	1.6366
	86.675	86:40:30	1.9885	1.6541	0.1078	0.4508	-0.0084	1.6308
	86.925	86:55:30	1.9761	1.6463	0.1036	0.4432	-0.0096	1.6319
	87.1753	87:10:31	1.982	1.6489	0.1018	0.4481	-0.0081	1.6321
	87.4258	87:25:33	1.9837	1.6555	0.1036	0.4481	-0.006	1.6426
	87.6764	87:40:35	1.9828	1.6529	0.107	0.4451	-0.0101	1.6385
	87.9267	87:55:36	1.9842	1.6597	0.104	0.4425	-0.009	1.6417
	88.1767	88:10:36	1.986	1.6529	0.0999	0.4433	-0.0089	1.6319
	88.4269	88:25:37	1.9904	1.6498	0.0966	0.4424	-0.0093	1.6382
	88.6769	88:40:37	1.9895	1.6551	0.0994	0.4431	-0.0075	1.6405
	88.9272	88:55:38	1.9978	1.6569	0.0971	0.4435	-0.0065	1.6448
	89.1772	89:10:38	1.9971	1.6557	0.096	0.4413	-0.0101	1.6477
	89.4275	89:25:39	2.0081	1.6521	0.0972	0.4417	-0.0092	1.6411
	89.6775	89:40:39	1.9954	1.6484	0.0957	0.4398	-0.009	1.6438
	89.9275	89:55:39	1.9949	1.6472	0.0933	0.4344	-0.009	1.6472
	90.1778	90:10:40	1.9915	1.6456	0.0895	0.4382	-0.0059	1.652
	90.4283	90:25:42	1.9935	1.6513	0.0872	0.4287	-0.0088	1.6516
	90.6786	90:40:43	1.9924	1.6514	0.0896	0.4285	-0.0076	1.6497
	90.9286	90:55:43	1.9981	1.6356	0.0886	0.4287	-0.009	1.6524
	91.1789	91:10:44	1.9955	1.6418	0.0874	0.423	-0.0105	1.6465
	91.4289	91:25:44	2.0016	1.6451	0.0868	0.425	-0.0097	1.6492
	91.6792	91:40:45	1.9971	1.641	0.0864	0.4195	-0.0105	1.6423
	91.9297	91:55:47	1.9989	1.6462	0.0811	0.4201	-0.0085	1.6495
	92.1803	92:10:49	2.0047	1.6414	0.0826	0.4194	-0.0092	1.6536
	92.4306	92:25:50	2.0029	1.648	0.0837	0.4171	-0.0085	1.6513
	92.6794	92:40:46	2.0005	1.6444	0.078	0.4196	-0.0086	1.6586
	92.9297	92:55:47	2.0029	1.6528	0.0775	0.4186	-0.0104	1.652
	93.1797	93:10:47	2.0101	1.6457	0.078	0.4176	-0.0091	1.649
	93.43	93:25:48	2.0015	1.6454	0.0778	0.4156	-0.0075	1.6495
	93.68	93:40:48	1.9932	1.6449	0.0777	0.4149	-0.0093	1.6539
	93.9303	93:55:49	1.9937	1.6438	0.0778	0.4131	-0.0099	1.6568
	94.1808	94:10:51	2.0037	1.6423	0.0746	0.4088	-0.0091	1.657
	94.4308	94:25:51	2.01	1.655	0.0728	0.4082	-0.0081	1.6634
	94.6811	94:40:52	2.0062	1.6538	0.0727	0.4148	-0.008	1.6558
	94.9311	94:55:52	2.0128	1.6513	0.0765	0.4234	-0.009	1.6577
	95.1814	95:10:53	2.0011	1.6374	0.0723	0.4195	-0.0075	1.6529
	95.4314	95:25:53	1.9982	1.6327	0.0725	0.4212	-0.0075	1.6435
	95.6817	95:40:54	1.9758	1.6218	0.073	0.4123	-0.0073	1.6432
	95.9317	95:55:54	1.9699	1.6263	0.0741	0.4068	-0.0087	1.6419
	96.1819	96:10:55	1.9726	1.622	0.0727	0.4027	-0.0107	1.6405
	96.4319	96:25:55	1.965	1.6267	0.072	0.3982	-0.0109	1.6378
	96.6825	96:40:57	1.9706	1.6252	0.0714	0.3962	-0.0108	1.6471
	96.9328	96:55:58	1.9759	1.6299	0.0666	0.3936	-0.0093	1.6523
	97.1828	97:10:58	1.9869	1.6269	0.0665	0.3919	-0.0102	1.6462
	97.4331	97:25:59	1.9896	1.6327	0.067	0.3875	-0.011	1.649
	97.6831	97:40:59	1.9864	1.6147	0.0634	0.3863	-0.0104	1.636
	97.9333	97:56:00	1.9829	1.6235	0.0652	0.3864	-0.0098	1.6413
	98.1833	98:11:00	1.9823	1.6169	0.064	0.385	-0.0087	1.6342
	98.4336	98:26:01	1.977	1.616	0.0611	0.383	-0.0099	1.6487
	98.6836	98:41:01	1.972	1.6215	0.0635	0.3862	-0.0105	1.6368
	98.9331	98:55:59	1.9748	1.6124	0.0642	0.3859	-0.011	1.6335
	99.1831	99:10:59	1.968	1.6115	0.0591	0.3823	-0.0097	1.6383
	99.4333	99:26:00	1.965	1.617	0.0607	0.3795	-0.0093	1.6354
	99.6833	99:41:00	1.9544	1.6126	0.0588	0.3836	-0.0075	1.6308
	99.9336	99:56:01	1.955	1.6164	0.0573	0.3842	-0.0068	1.6432
	100.184	100:11:01	1.9495	1.6054	0.0579	0.3838	-0.0111	1.6385
	100.434	100:26:01	1.9486	1.6041	0.0597	0.3788	-0.0067	1.6312
	100.684	100:41:02	1.9458	1.6127	0.0548	0.3809	-0.0095	1.6343
	100.934	100:56:02	1.9283	1.5979	0.0593	0.3728	-0.0101	1.6328
	101.184	101:11:03	1.9123	1.594	0.0554	0.3774	-0.009	1.612
	101.435	101:26:05	1.8987	1.5811	0.0546	0.37	-0.0086	1.6056
	101.685	101:41:06	1.9175	1.5863	0.0549	0.3665	-0.014	1.6089
	101.936	101:56:08	1.9195	1.5838	0.0523	0.363	-0.0105	1.6052
	102.186	102:11:09	1.9235	1.5907	0.0474	0.3588	-0.0115	1.5973
	102.436	102:26:09	1.9265	1.5928	0.05	0.3566	-0.0099	1.606
	102.686	102:41:09	1.9153	1.5876	0.0474	0.3499	-0.011	1.6078
	102.936	102:56:10	1.9243	1.5899	0.0486	0.3464	-0.0116	1.6017
	103.186	103:11:10	1.931	1.5892	0.0463	0.3495	-0.0103	1.6092
	103.436	103:26:11	1.9321	1.5953	0.049	0.3466	-0.012	1.6126
	103.686	103:41:11	1.9252	1.5917	0.0461	0.3468	-0.0135	1.6052
	103.937	103:56:12	1.9258	1.591	0.0464	0.3406	-0.0118	1.6123
	104.187	104:11:12	1.9213	1.5938	0.046	0.3359	-0.0132	1.6063
	104.438	104:26:15	1.9335	1.6014	0.0431	0.3354	-0.0128	1.612
	104.688	104:41:17	1.9292	1.6038	0.0427	0.3341	-0.0119	1.6171
	104.938	104:56:17	1.9345	1.5972	0.0419	0.3282	-0.011	1.6253
	105.188	105:11:18	1.9284	1.6007	0.0415	0.3216	-0.0124	1.6243
	105.439	105:26:20	1.9314	1.6025	0.0412	0.3219	-0.0127	1.6177
	105.689	105:41:21	1.9364	1.6038	0.0399	0.3197	-0.0137	1.6303
	105.939	105:56:21	1.939	1.6007	0.0388	0.3223	-0.0129	1.6274
	106.189	106:11:22	1.9344	1.6092	0.0367	0.3141	-0.0131	1.6326
	106.44	106:26:24	1.9366	1.6159	0.0377	0.3121	-0.0132	1.6415
	106.69	106:41:25	1.941	1.6253	0.0335	0.3065	-0.012	1.6421
	106.94	106:56:25	1.9356	1.6177	0.034	0.3071	-0.0139	1.6469
	107.19	107:11:25	1.9416	1.6166	0.0361	0.3081	-0.015	1.6413
	107.441	107:26:26	1.9554	1.6178	0.036	0.3064	-0.0151	1.651
	107.691	107:41:26	1.9533	1.626	0.0359	0.3066	-0.0124	1.6527
	107.941	107:56:27	1.9623	1.622	0.0334	0.3043	-0.015	1.6534
	108.191	108:11:27	1.9595	1.6245	0.0337	0.3045	-0.0124	1.653
	108.441	108:26:28	1.9609	1.6264	0.0315	0.2993	-0.0127	1.6545
	108.692	108:41:30	1.9541	1.6291	0.0324	0.2923	-0.0125	1.6631
	108.942	108:56:31	1.9532	1.6315	0.0354	0.2932	-0.0162	1.6575
	109.192	109:11:31	1.96	1.6178	0.028	0.2931	-0.0125	1.6579
	109.442	109:26:31	1.9511	1.632	0.0309	0.2874	-0.0158	1.6649
	109.692	109:41:32	1.9549	1.638	0.0316	0.2898	-0.0137	1.672
	109.943	109:56:34	1.9645	1.6367	0.0307	0.293	-0.0128	1.668
	110.193	110:11:35	1.9679	1.6375	0.0257	0.2875	-0.0131	1.6632
	110.443	110:26:35	1.9668	1.6353	0.027	0.2878	-0.0162	1.6729
	110.693	110:41:36	1.9624	1.6345	0.0272	0.285	-0.0149	1.6656
	110.944	110:56:38	1.9632	1.6287	0.028	0.2826	-0.0148	1.676
	111.194	111:11:39	1.9724	1.631	0.0256	0.2745	-0.0158	1.679
	111.444	111:26:39	1.9732	1.6357	0.0264	0.2738	-0.0155	1.6821
	111.694	111:41:39	1.9713	1.6338	0.0253	0.2772	-0.0151	1.6834
	111.944	111:56:40	1.958	1.6286	0.0216	0.2727	-0.0139	1.6794
	112.194	112:11:40	1.968	1.6329	0.0269	0.2725	-0.0174	1.688
	112.445	112:26:41	1.9641	1.6462	0.0253	0.2723	-0.0142	1.6901
	112.695	112:41:43	1.9613	1.6354	0.0218	0.2704	-0.0144	1.6964
	112.946	112:56:44	1.9642	1.6376	0.0227	0.2722	-0.0154	1.704
	113.196	113:11:46	1.9649	1.6371	0.0217	0.267	-0.0187	1.6967
	113.446	113:26:47	1.9663	1.6438	0.0212	0.2638	-0.0135	1.6988
	113.696	113:41:47	1.9679	1.641	0.0214	0.2659	-0.0146	1.7031
	113.946	113:56:47	1.9664	1.6429	0.023	0.2634	-0.0163	1.707
	114.197	114:11:48	1.9648	1.6405	0.0246	0.2646	-0.0155	1.7114
	114.447	114:26:48	1.9574	1.6402	0.0205	0.2636	-0.0155	1.7203
	114.697	114:41:49	1.9684	1.6372	0.02	0.2586	-0.0131	1.7134
	114.947	114:56:49	1.9708	1.6409	0.0208	0.264	-0.0153	1.7089
	115.197	115:11:50	1.9572	1.6417	0.0185	0.2602	-0.0144	1.715
	115.447	115:26:50	1.9665	1.6409	0.0207	0.2595	-0.0148	1.7164
	115.698	115:41:52	1.9628	1.6402	0.0172	0.2589	-0.0153	1.7271
	115.948	115:56:53	1.9611	1.6449	0.0185	0.2602	-0.0148	1.7257
	116.198	116:11:53	1.9604	1.6486	0.0165	0.2549	-0.0172	1.7324
	116.448	116:26:54	1.9665	1.6412	0.0161	0.2583	-0.0175	1.726
	116.698	116:41:54	1.964	1.6379	0.0163	0.2546	-0.0156	1.7209
	116.949	116:56:55	1.97	1.6425	0.0126	0.2531	-0.0129	1.7242
	117.199	117:11:55	1.9794	1.6422	0.015	0.2584	-0.0147	1.7301
	117.449	117:26:56	1.9819	1.6531	0.0135	0.262	-0.0153	1.7318
	117.699	117:41:56	1.9714	1.6363	0.0174	0.2615	-0.0145	1.723
	117.949	117:56:56	1.962	1.633	0.0154	0.2574	-0.0129	1.719
	118.199	118:11:57	1.9577	1.6289	0.0154	0.259	-0.0104	1.7224
	118.449	118:26:57	1.9431	1.6198	0.017	0.2548	-0.0158	1.7092
	118.699	118:41:58	1.9347	1.6183	0.0148	0.2492	-0.0141	1.7076
	118.949	118:56:58	1.9317	1.6154	0.0132	0.2471	-0.0148	1.7146
	119.2	119:11:59	1.923	1.6016	0.0114	0.2425	-0.016	1.7038
	119.45	119:26:59	1.9246	1.6019	0.0107	0.2433	-0.0147	1.7092
	119.701	119:42:02	1.9259	1.6051	0.0125	0.2423	-0.0168	1.7022
	119.951	119:57:04	1.9321	1.6026	0.0082	0.2405	-0.015	1.711
	120.201	120:12:04	1.9328	1.5934	0.0045	0.2374	-0.0155	1.714
	120.451	120:27:05	1.9249	1.6004	0.0088	0.2412	-0.0143	1.7205
	120.701	120:42:05	1.9246	1.5981	0.0099	0.2368	-0.0177	1.7174
	120.952	120:57:06	1.9245	1.5989	0.0104	0.2365	-0.0159	1.7196
	121.202	121:12:08	1.9276	1.6125	0.0079	0.2307	-0.0182	1.7215
	121.453	121:27:09	1.9188	1.6095	0.0065	0.2316	-0.0155	1.719
	121.703	121:42:11	1.9196	1.6044	0.0081	0.2284	-0.0145	1.7258
	121.953	121:57:12	1.9121	1.597	0.0048	0.2215	-0.0154	1.7166
	122.204	122:12:14	1.9134	1.5969	0.0059	0.2188	-0.0148	1.7075
	122.454	122:27:16	1.9118	1.604	0.0055	0.2198	-0.0176	1.7137
	122.705	122:42:17	1.9198	1.5972	0.0027	0.2171	-0.0156	1.7173
	122.955	122:57:17	1.9184	1.6053	0.0053	0.218	-0.0177	1.7151
	123.205	123:12:18	1.9067	1.5984	0.006	0.2142	-0.0165	1.7094
	123.455	123:27:18	1.9253	1.6023	0.0041	0.2134	-0.0162	1.715
	123.705	123:42:19	1.9141	1.5964	0.0029	0.2119	-0.0187	1.7024
	123.956	123:57:21	1.9015	1.5868	0.0011	0.2085	-0.0144	1.7134
	124.206	124:12:22	1.9079	1.5881	0.0012	0.2094	-0.0148	1.7169
	124.456	124:27:22	1.8976	1.5971	0.0035	0.2066	-0.0173	1.7072
	124.706	124:42:23	1.893	1.5909	0.0023	0.2042	-0.016	1.707
	124.957	124:57:25	1.8981	1.5829	0.0017	0.2002	-0.0163	1.7102
	125.207	125:12:26	1.893	1.5877	-0.0003	0.1962	-0.0184	1.6941
	125.457	125:27:26	1.8846	1.5824	0.0006	0.1938	-0.0139	1.6959
	125.707	125:42:27	1.8873	1.5938	-0.002	0.1926	-0.0166	1.6911
	125.957	125:57:27	1.8845	1.5839	0.0012	0.1914	-0.0147	1.7001
	126.208	126:12:28	1.8873	1.5896	-0.0011	0.1929	-0.0154	1.6878
	126.458	126:27:28	1.8911	1.5888	0.0001	0.1894	-0.0154	1.6945
	126.708	126:42:29	1.8992	1.5874	0.0029	0.1882	-0.019	1.7045
	126.958	126:57:29	1.8914	1.5967	-0.0022	0.1888	-0.0152	1.7081
	127.208	127:12:30	1.8956	1.5913	-0.001	0.1882	-0.0162	1.7045

## Sheet: Figure 1g SKOV3-CD19 3-1
Figure 1g	SKOV3-CD19 E:T 3:1
	Normalize Time: 27:39:45
	Time (Hour)	Time (hh:mm:ss)	Only Tumor	NT	BCMA CAR	CD19 CAR	BC19 CAR	19BC CAR
	0	00:00:00	0	0	0	0	0	0
	0.010556	00:00:38	0.0041	-0.0047	0.0022	0.0022	-0.0002	-0.0025
	1.89944	01:53:58	0.0896	0.0551	0.0602	0.0675	0.0648	0.0622
	2.14972	02:08:59	0.1235	0.0901	0.0903	0.1024	0.0937	0.083
	2.39972	02:23:59	0.1589	0.123	0.1165	0.1382	0.1224	0.1135
	2.64972	02:38:59	0.1924	0.1507	0.142	0.1633	0.1539	0.1321
	2.89972	02:53:59	0.235	0.1805	0.1687	0.1985	0.1894	0.1606
	3.15	03:09:00	0.265	0.2047	0.198	0.2229	0.218	0.1844
	3.4	03:24:00	0.2909	0.2298	0.2177	0.2562	0.245	0.2086
	3.65028	03:39:01	0.313	0.2504	0.2389	0.2771	0.269	0.2292
	3.90028	03:54:01	0.33	0.2702	0.2616	0.3039	0.2912	0.2555
	4.15056	04:09:02	0.3493	0.2895	0.2731	0.3199	0.3111	0.2703
	4.40083	04:24:03	0.357	0.2975	0.2891	0.333	0.3228	0.2787
	4.65111	04:39:04	0.3695	0.3044	0.2995	0.3387	0.3386	0.2851
	4.90111	04:54:04	0.3827	0.3186	0.3078	0.3559	0.3472	0.3024
	5.15111	05:09:04	0.3878	0.3305	0.3149	0.3639	0.359	0.3186
	5.40139	05:24:05	0.3982	0.336	0.3242	0.3742	0.3626	0.3255
	5.65167	05:39:06	0.4079	0.3453	0.3352	0.3868	0.3768	0.3375
	5.90167	05:54:06	0.4168	0.3539	0.3437	0.392	0.3798	0.3458
	6.15194	06:09:07	0.4165	0.3551	0.3439	0.3923	0.387	0.3471
	6.40194	06:24:07	0.4199	0.358	0.3499	0.397	0.3897	0.3524
	6.65194	06:39:07	0.4318	0.3699	0.3606	0.4071	0.406	0.3644
	6.90194	06:54:07	0.4545	0.3897	0.3726	0.4206	0.417	0.3801
	7.15222	07:09:08	0.4538	0.3992	0.3768	0.4274	0.4148	0.3923
	7.40222	07:24:08	0.4687	0.4076	0.3894	0.4398	0.4293	0.3971
	7.6525	07:39:09	0.4809	0.4234	0.4018	0.453	0.4386	0.4096
	7.9025	07:54:09	0.4861	0.4276	0.4067	0.4646	0.4485	0.4249
	8.15278	08:09:10	0.4974	0.4292	0.4131	0.4699	0.4559	0.4214
	8.40278	08:24:10	0.5163	0.4438	0.426	0.478	0.4609	0.4385
	8.65278	08:39:10	0.5273	0.4619	0.4355	0.4956	0.4723	0.4507
	8.90278	08:54:10	0.5316	0.4723	0.4508	0.5079	0.4791	0.4642
	9.15278	09:09:10	0.5389	0.4821	0.4604	0.5157	0.4906	0.477
	9.40306	09:24:11	0.5471	0.4943	0.4606	0.5216	0.5045	0.4825
	9.65306	09:39:11	0.5662	0.5059	0.4771	0.5358	0.5153	0.4985
	9.90306	09:54:11	0.5752	0.5206	0.4908	0.554	0.525	0.5161
	10.1531	10:09:11	0.5848	0.5324	0.5031	0.5653	0.5372	0.5341
	10.4031	10:24:11	0.5933	0.5382	0.5107	0.5772	0.5469	0.5347
	10.6531	10:39:11	0.5979	0.5433	0.5132	0.5871	0.5468	0.5437
	10.9031	10:54:11	0.6058	0.5561	0.5227	0.5956	0.5557	0.548
	11.1533	11:09:12	0.6161	0.5595	0.5232	0.6046	0.5688	0.5526
	11.4036	11:24:13	0.6157	0.5681	0.5325	0.6089	0.575	0.5647
	11.6539	11:39:14	0.6209	0.5683	0.5356	0.6059	0.5825	0.573
	11.9039	11:54:14	0.6233	0.5736	0.5376	0.6208	0.5914	0.567
	12.1539	12:09:14	0.6286	0.5818	0.5369	0.6146	0.5937	0.5765
	12.4039	12:24:14	0.6358	0.5917	0.5421	0.6247	0.5969	0.5767
	12.6539	12:39:14	0.6314	0.5924	0.5494	0.635	0.6028	0.579
	12.9039	12:54:14	0.6448	0.5903	0.55	0.6373	0.606	0.5829
	13.1539	13:09:14	0.6528	0.5913	0.5564	0.6384	0.6159	0.5877
	13.4042	13:24:15	0.6565	0.5967	0.5557	0.6431	0.6151	0.5834
	13.6544	13:39:16	0.6669	0.6027	0.5709	0.6515	0.6187	0.5873
	13.905	13:54:18	0.6705	0.6045	0.5711	0.6625	0.6193	0.6014
	14.1553	14:09:19	0.6743	0.6125	0.5771	0.6647	0.6243	0.6029
	14.4053	14:24:19	0.6857	0.6202	0.5888	0.6646	0.6291	0.6168
	14.6553	14:39:19	0.6876	0.6334	0.5936	0.669	0.6348	0.6315
	14.9053	14:54:19	0.6961	0.6418	0.6015	0.6754	0.6384	0.6318
	15.1556	15:09:20	0.7049	0.6462	0.6087	0.6791	0.6513	0.6357
	15.4058	15:24:21	0.717	0.6592	0.6104	0.6737	0.6575	0.648
	15.6561	15:39:22	0.7229	0.6618	0.6235	0.6805	0.666	0.6645
	15.9061	15:54:22	0.735	0.6746	0.6329	0.6904	0.6623	0.6716
	16.1564	16:09:23	0.7452	0.6815	0.6419	0.6983	0.6786	0.6801
	16.4064	16:24:23	0.7481	0.6871	0.6537	0.7154	0.6781	0.6828
	16.6564	16:39:23	0.7602	0.6927	0.667	0.7227	0.6939	0.6979
	16.9064	16:54:23	0.7645	0.7097	0.6786	0.7324	0.7031	0.6992
	17.1564	17:09:23	0.7799	0.712	0.6811	0.7403	0.7102	0.702
	17.4067	17:24:24	0.7788	0.7252	0.6906	0.7457	0.7193	0.7119
	17.6567	17:39:24	0.7865	0.7335	0.7014	0.7477	0.7219	0.7141
	17.9069	17:54:25	0.7875	0.7455	0.7126	0.7592	0.73	0.7261
	18.1569	18:09:25	0.8038	0.7501	0.723	0.7752	0.7445	0.7252
	18.4069	18:24:25	0.8049	0.7649	0.7259	0.7867	0.7531	0.7404
	18.6572	18:39:26	0.8082	0.7694	0.7473	0.7991	0.7649	0.7563
	18.9072	18:54:26	0.8225	0.7786	0.7537	0.8055	0.779	0.7629
	19.1575	19:09:27	0.8334	0.7863	0.7707	0.8121	0.7878	0.7738
	19.4078	19:24:28	0.8446	0.7831	0.7731	0.8248	0.7985	0.7873
	19.6581	19:39:29	0.8534	0.803	0.7825	0.8351	0.8082	0.7954
	19.9081	19:54:29	0.8527	0.8063	0.7861	0.8328	0.8186	0.8076
	20.1583	20:09:30	0.8639	0.8039	0.7895	0.8392	0.824	0.8051
	20.4083	20:24:30	0.8709	0.8186	0.7991	0.8403	0.8268	0.8177
	20.6586	20:39:31	0.8733	0.8283	0.8108	0.8624	0.8401	0.828
	20.9086	20:54:31	0.8851	0.8382	0.8192	0.8667	0.8505	0.834
	21.1586	21:09:31	0.895	0.8535	0.8226	0.8781	0.8549	0.8377
	21.4089	21:24:32	0.9073	0.8546	0.8275	0.8761	0.8737	0.8448
	21.6592	21:39:33	0.9058	0.8653	0.8376	0.8757	0.8735	0.862
	21.9092	21:54:33	0.9105	0.8814	0.8401	0.8823	0.8865	0.8644
	22.1592	22:09:33	0.9093	0.8766	0.8555	0.8968	0.8907	0.8664
	22.4092	22:24:33	0.911	0.8893	0.8464	0.8925	0.8882	0.872
	22.6592	22:39:33	0.9112	0.8711	0.8401	0.8756	0.8933	0.8641
	22.9094	22:54:34	0.9253	0.8829	0.8635	0.8941	0.9077	0.8625
	23.1594	23:09:34	0.9261	0.8782	0.8652	0.8907	0.9014	0.8612
	23.41	23:24:36	0.9366	0.9038	0.8837	0.9014	0.9245	0.8774
	23.6603	23:39:37	0.9536	0.9109	0.888	0.9135	0.9361	0.9033
	23.9103	23:54:37	0.9647	0.9163	0.9049	0.921	0.9489	0.9117
	24.1603	24:09:37	0.97	0.935	0.9101	0.9421	0.9645	0.9207
	24.4103	24:24:37	0.9738	0.9365	0.9166	0.9396	0.9724	0.9231
	24.6603	24:39:37	0.9808	0.9393	0.9244	0.9415	0.9721	0.9422
	24.9103	24:54:37	0.9797	0.9495	0.9276	0.9457	0.9803	0.9395
	25.1603	25:09:37	0.9877	0.943	0.9403	0.9598	0.9842	0.9526
	25.4106	25:24:38	0.9946	0.966	0.9492	0.973	0.9916	0.9652
	25.6608	25:39:39	0.9924	0.9577	0.9419	0.9704	0.9828	0.9607
	25.9111	25:54:40	0.997	0.9577	0.9427	0.9629	0.9739	0.9553
	26.1611	26:09:40	0.9995	0.9607	0.9465	0.975	0.9768	0.9552
	26.4114	26:24:41	0.9973	0.9598	0.9595	0.9777	0.981	0.9602
	26.6614	26:39:41	1.0071	0.9631	0.9652	0.9829	0.9948	0.9699
	26.9117	26:54:42	1.0063	0.9708	0.9636	0.9983	1.0022	0.9802
	27.1619	27:09:43	1.0154	0.9822	0.9856	1.0046	1.0032	0.9867
	27.4122	27:24:44	0.9993	0.9757	0.9765	0.9929	0.9876	0.9746
	27.6625	27:39:45	1	1	1	1	1	1
	30.3847	30:23:05	0.8431	0.8896	0.9533	0.8493	0.8166	0.9497
	30.6347	30:38:05	0.8983	0.9284	0.9668	0.8607	0.8521	0.9209
	30.8847	30:53:05	0.9461	0.954	0.9635	0.8826	0.8795	0.9036
	31.1347	31:08:05	0.9809	0.9779	0.9934	0.9271	0.9242	0.9296
	31.385	31:23:06	1.0017	1.0132	1.0178	0.9445	0.9555	0.9449
	31.6353	31:38:07	1.0295	1.0508	1.0475	0.9732	0.9865	0.9806
	31.8853	31:53:07	1.0508	1.0745	1.0677	1.0001	1.0134	1.0142
	32.1356	32:08:08	1.065	1.0978	1.0868	1.0179	1.0257	1.0561
	32.3856	32:23:08	1.0741	1.1145	1.0904	1.0097	1.0315	1.0672
	32.6358	32:38:09	1.0763	1.1302	1.1062	1.0127	1.0303	1.0819
	32.8861	32:53:10	1.1021	1.1578	1.1281	1.0225	1.0448	1.1023
	33.1361	33:08:10	1.1064	1.164	1.1325	1.0218	1.0159	1.0936
	33.3864	33:23:11	1.1118	1.162	1.1276	1.0093	0.9924	1.0853
	33.6364	33:38:11	1.1261	1.1872	1.1435	1.0164	0.9731	1.0853
	33.8867	33:53:12	1.1237	1.1701	1.1204	1.0004	0.9522	1.0688
	34.1367	34:08:12	1.1354	1.1861	1.1361	0.993	0.9397	1.0651
	34.3869	34:23:13	1.1462	1.1861	1.1281	0.9735	0.9088	1.0555
	34.6372	34:38:14	1.157	1.1832	1.1239	0.9698	0.8863	1.0468
	34.8875	34:53:15	1.1569	1.1841	1.1075	0.9615	0.8484	1.0315
	35.1375	35:08:15	1.1528	1.1896	1.114	0.966	0.8188	1.027
	35.3875	35:23:15	1.1578	1.1871	1.1036	0.9579	0.7904	1.0301
	35.6378	35:38:16	1.1585	1.1827	1.1052	0.943	0.7586	1.0118
	35.8878	35:53:16	1.1492	1.1858	1.1077	0.9311	0.7299	1.0045
	36.1381	36:08:17	1.1617	1.1873	1.0994	0.9198	0.7135	0.9925
	36.3881	36:23:17	1.162	1.1965	1.1068	0.9096	0.674	0.9862
	36.6383	36:38:18	1.172	1.1967	1.1128	0.8883	0.6513	0.9736
	36.8886	36:53:19	1.1702	1.1952	1.1042	0.8798	0.6298	0.9718
	37.1386	37:08:19	1.1786	1.1967	1.1112	0.8497	0.6002	0.9501
	37.3886	37:23:19	1.1867	1.1918	1.1179	0.8296	0.5704	0.9452
	37.6386	37:38:19	1.1708	1.191	1.118	0.8159	0.5491	0.9396
	37.8889	37:53:20	1.1825	1.1906	1.1225	0.8001	0.5318	0.944
	38.1392	38:08:21	1.1844	1.1965	1.1237	0.7868	0.5083	0.9329
	38.3894	38:23:22	1.1845	1.1801	1.1275	0.7671	0.4889	0.9284
	38.6397	38:38:23	1.1932	1.194	1.1349	0.7534	0.4707	0.9088
	38.89	38:53:24	1.1948	1.1971	1.1406	0.7339	0.4544	0.9007
	39.1403	39:08:25	1.1955	1.1959	1.1363	0.7243	0.4365	0.8833
	39.3903	39:23:25	1.1999	1.1926	1.141	0.7145	0.4246	0.8827
	39.6403	39:38:25	1.2007	1.2016	1.1447	0.7055	0.4054	0.8662
	39.8906	39:53:26	1.1956	1.2048	1.1523	0.686	0.3902	0.8624
	40.1406	40:08:26	1.1949	1.202	1.1457	0.6779	0.38	0.8541
	40.3908	40:23:27	1.2015	1.2039	1.1541	0.6584	0.3674	0.8493
	40.6411	40:38:28	1.197	1.2078	1.1549	0.6549	0.3507	0.8417
	40.8914	40:53:29	1.2053	1.2063	1.1633	0.6365	0.3373	0.8394
	41.1417	41:08:30	1.2024	1.2067	1.1666	0.6258	0.3196	0.8229
	41.3919	41:23:31	1.198	1.2084	1.1655	0.6139	0.3081	0.8098
	41.6419	41:38:31	1.2015	1.2155	1.1681	0.6035	0.3003	0.8026
	41.8919	41:53:31	1.1998	1.2126	1.1736	0.5904	0.2863	0.7947
	42.1419	42:08:31	1.2017	1.2221	1.1791	0.5786	0.278	0.7886
	42.3922	42:23:32	1.2135	1.2299	1.192	0.5728	0.2643	0.7891
	42.6422	42:38:32	1.2195	1.2341	1.1966	0.5595	0.2549	0.771
	42.8928	42:53:34	1.2302	1.2457	1.202	0.5419	0.2501	0.7671
	43.1431	43:08:35	1.235	1.2433	1.2093	0.5335	0.2379	0.7547
	43.3933	43:23:36	1.2505	1.256	1.2163	0.5271	0.2317	0.7509
	43.6436	43:38:37	1.2626	1.2551	1.2246	0.5166	0.2191	0.7422
	43.8936	43:53:37	1.2703	1.2641	1.2266	0.5056	0.2059	0.7421
	44.1439	44:08:38	1.2788	1.2618	1.2229	0.5	0.2004	0.732
	44.3936	44:23:37	1.2788	1.2632	1.2274	0.4884	0.1951	0.7199
	44.6439	44:38:38	1.2724	1.26	1.2256	0.4743	0.1859	0.7162
	44.8942	44:53:39	1.3013	1.2837	1.2436	0.4735	0.1779	0.7189
	45.1447	45:08:41	1.2971	1.2899	1.2476	0.4629	0.1711	0.7098
	45.3947	45:23:41	1.2936	1.2932	1.2609	0.4489	0.1648	0.7057
	45.6447	45:38:41	1.3109	1.2984	1.2687	0.4385	0.1611	0.6996
	45.8947	45:53:41	1.3258	1.3176	1.2868	0.4352	0.1568	0.7056
	46.1447	46:08:41	1.3344	1.3298	1.2948	0.4248	0.1539	0.7061
	46.395	46:23:42	1.3555	1.3363	1.3108	0.4265	0.1482	0.7128
	46.645	46:38:42	1.3705	1.3552	1.316	0.4211	0.1419	0.7132
	46.8953	46:53:43	1.3643	1.3598	1.3102	0.4098	0.1391	0.703
	47.1456	47:08:44	1.3742	1.3505	1.3094	0.4016	0.1337	0.6836
	47.3958	47:23:45	1.3848	1.3622	1.3192	0.3865	0.1317	0.6825
	47.6458	47:38:45	1.3852	1.3743	1.3155	0.3743	0.1228	0.6808
	47.8958	47:53:45	1.3753	1.3675	1.3176	0.3706	0.1224	0.6651
	48.1458	48:08:45	1.3889	1.3823	1.3271	0.3603	0.1135	0.6628
	48.3958	48:23:45	1.3983	1.3873	1.3405	0.3537	0.108	0.6626
	48.6461	48:38:46	1.4142	1.4105	1.3564	0.3449	0.1091	0.6616
	48.8961	48:53:46	1.3896	1.3925	1.3522	0.3379	0.1048	0.6554
	49.1464	49:08:47	1.3887	1.3734	1.3426	0.3247	0.0985	0.65
	49.3967	49:23:48	1.3711	1.3697	1.3449	0.3153	0.094	0.6317
	49.6469	49:38:49	1.3441	1.3433	1.3173	0.3041	0.0916	0.6129
	49.8969	49:53:49	1.3689	1.3643	1.325	0.2975	0.088	0.6097
	50.1469	50:08:49	1.3924	1.3907	1.3456	0.2913	0.0841	0.6147
	50.3972	50:23:50	1.4022	1.39	1.3565	0.2821	0.0795	0.6023
	50.6472	50:38:50	1.3977	1.4045	1.3612	0.2815	0.0757	0.6059
	50.8972	50:53:50	1.4041	1.3978	1.3571	0.2764	0.0751	0.6046
	51.1472	51:08:50	1.4198	1.3929	1.3553	0.2681	0.0707	0.5847
	51.3975	51:23:51	1.418	1.4138	1.3658	0.2544	0.0677	0.5936
	51.6475	51:38:51	1.4133	1.4016	1.3564	0.2542	0.0641	0.5841
	51.8978	51:53:52	1.4166	1.4203	1.3732	0.2526	0.0615	0.57
	52.1478	52:08:52	1.4193	1.4195	1.3721	0.2413	0.0596	0.5635
	52.3981	52:23:53	1.4232	1.4322	1.3825	0.238	0.058	0.556
	52.6486	52:38:55	1.4232	1.436	1.3866	0.234	0.0543	0.5522
	52.8989	52:53:56	1.449	1.4578	1.4093	0.2294	0.0561	0.5536
	53.1489	53:08:56	1.4358	1.453	1.4047	0.2268	0.0517	0.5517
	53.3994	53:23:58	1.4178	1.4379	1.4031	0.2206	0.0521	0.5452
	53.65	53:39:00	1.4061	1.4323	1.3858	0.2195	0.0473	0.5483
	53.9	53:54:00	1.3886	1.4158	1.3714	0.2154	0.0521	0.5463
	54.15	54:09:00	1.3723	1.417	1.3703	0.2139	0.0474	0.5294
	54.4003	54:24:01	1.3584	1.398	1.3666	0.2024	0.0433	0.5137
	54.6503	54:39:01	1.3509	1.416	1.3729	0.1923	0.0416	0.512
	54.9006	54:54:02	1.3614	1.4111	1.3581	0.1907	0.0421	0.5059
	55.1511	55:09:04	1.3422	1.4117	1.3611	0.1828	0.0445	0.5032
	55.4014	55:24:05	1.3571	1.4174	1.3582	0.1772	0.0397	0.494
	55.6514	55:39:05	1.3747	1.4182	1.3704	0.1721	0.0364	0.4872
	55.9017	55:54:06	1.3789	1.4358	1.3764	0.1699	0.0394	0.4771
	56.1519	56:09:07	1.3864	1.4234	1.3816	0.1638	0.0338	0.4715
	56.4019	56:24:07	1.3779	1.4087	1.3763	0.1607	0.0354	0.4588
	56.6519	56:39:07	1.4121	1.4257	1.3895	0.1537	0.0363	0.4452
	56.9022	56:54:08	1.4858	1.4893	1.4272	0.1504	0.0304	0.4447
	57.1522	57:09:08	1.5095	1.5114	1.4412	0.1508	0.0278	0.4397
	57.4025	57:24:09	1.5309	1.5343	1.4404	0.1429	0.0293	0.4268
	57.6525	57:39:09	1.5446	1.5329	1.4454	0.1381	0.0269	0.4207
	57.9028	57:54:10	1.5479	1.5403	1.4576	0.1315	0.0259	0.4175
	58.1528	58:09:10	1.5504	1.5407	1.4582	0.1344	0.028	0.4126
	58.4033	58:24:12	1.5504	1.5448	1.465	0.1279	0.026	0.4017
	58.6536	58:39:13	1.5564	1.5514	1.465	0.1244	0.026	0.3964
	58.9036	58:54:13	1.5528	1.5361	1.4773	0.1287	0.0218	0.3904
	59.1539	59:09:14	1.5516	1.553	1.4749	0.1232	0.021	0.3823
	59.4039	59:24:14	1.5549	1.5621	1.4721	0.1203	0.0258	0.3825
	59.6542	59:39:15	1.5558	1.5668	1.4704	0.1169	0.024	0.3823
	59.9042	59:54:15	1.561	1.5607	1.4745	0.1139	0.0222	0.3746
	60.1544	60:09:16	1.5709	1.5708	1.4708	0.1168	0.0221	0.3754
	60.405	60:24:18	1.5549	1.5771	1.4617	0.1148	0.0223	0.3712
	60.6556	60:39:20	1.5705	1.5753	1.4702	0.1152	0.0216	0.3724
	60.9058	60:54:21	1.5687	1.5809	1.4683	0.1113	0.0191	0.3689
	61.1564	61:09:23	1.5861	1.5807	1.4816	0.1123	0.0167	0.3683
	61.4067	61:24:24	1.5973	1.5842	1.4771	0.1062	0.0228	0.3668
	61.6567	61:39:24	1.603	1.5853	1.4875	0.1065	0.0192	0.3651
	61.9069	61:54:25	1.6053	1.5836	1.4917	0.1098	0.018	0.3669
	62.1569	62:09:25	1.6236	1.5865	1.499	0.1081	0.0176	0.364
	62.4072	62:24:26	1.6393	1.5874	1.4943	0.1049	0.0148	0.3625
	62.6578	62:39:28	1.6349	1.582	1.4965	0.107	0.0176	0.3574
	62.9086	62:54:31	1.6383	1.593	1.5023	0.1028	0.0213	0.3573
	63.1592	63:09:33	1.6417	1.5924	1.5052	0.0998	0.0173	0.3484
	63.4092	63:24:33	1.6359	1.5909	1.5031	0.0989	0.0153	0.3485
	63.6594	63:39:34	1.6347	1.6058	1.5136	0.0955	0.0174	0.3469
	63.9094	63:54:34	1.6225	1.6054	1.5132	0.0952	0.0175	0.3497
	64.1597	64:09:35	1.6217	1.608	1.517	0.0976	0.0125	0.342
	64.4097	64:24:35	1.6295	1.61	1.5197	0.0926	0.0145	0.3391
	64.66	64:39:36	1.6341	1.624	1.529	0.0951	0.0142	0.3335
	64.91	64:54:36	1.6345	1.6215	1.5329	0.0945	0.0159	0.3315
	65.1608	65:09:39	1.6281	1.636	1.5325	0.1005	0.0172	0.3277
	65.4114	65:24:41	1.6428	1.6402	1.5275	0.0967	0.0151	0.3264
	65.6614	65:39:41	1.6426	1.6354	1.5417	0.0924	0.0138	0.3255
	65.9117	65:54:42	1.654	1.6401	1.5412	0.0879	0.0152	0.3149
	66.1617	66:09:42	1.6607	1.6378	1.551	0.092	0.0155	0.3103
	66.4119	66:24:43	1.6627	1.6385	1.5381	0.0879	0.0102	0.3119
	66.6619	66:39:43	1.6786	1.6325	1.5487	0.0864	0.0134	0.3064
	66.9122	66:54:44	1.6772	1.6311	1.5471	0.087	0.0112	0.3011
	67.1622	67:09:44	1.709	1.6353	1.5599	0.0857	0.0156	0.3071
	67.4122	67:24:44	1.7146	1.6367	1.5648	0.0882	0.0155	0.3093
	67.6625	67:39:45	1.6919	1.6304	1.5671	0.085	0.0109	0.3071
	67.9125	67:54:45	1.6891	1.6186	1.5599	0.0854	0.0128	0.3071
	68.1611	68:09:40	1.673	1.6186	1.5621	0.0825	0.0118	0.3049
	68.4114	68:24:41	1.6662	1.6228	1.5602	0.0841	0.0135	0.3058
	68.6619	68:39:43	1.6732	1.6256	1.5702	0.0817	0.0122	0.3016
	68.9122	68:54:44	1.648	1.6211	1.5732	0.0814	0.0155	0.3055
	69.1622	69:09:44	1.6367	1.5989	1.5594	0.0769	0.0129	0.3034
	69.4125	69:24:45	1.6735	1.5955	1.5362	0.0825	0.0169	0.2953
	69.6631	69:39:47	1.731	1.6423	1.5702	0.0781	0.0116	0.2953
	69.9131	69:54:47	1.7611	1.6539	1.5922	0.0765	0.0116	0.3003
	70.1633	70:09:48	1.7788	1.6618	1.5858	0.0755	0.014	0.2963
	70.4133	70:24:48	1.8105	1.6872	1.5902	0.0764	0.0092	0.2884
	70.6636	70:39:49	1.8172	1.6814	1.5907	0.0748	0.0124	0.289
	70.9136	70:54:49	1.835	1.699	1.5957	0.0739	0.008	0.2901
	71.1639	71:09:50	1.8408	1.7045	1.5951	0.071	0.0104	0.2852
	71.4139	71:24:50	1.8547	1.7037	1.5915	0.0719	0.0094	0.285
	71.6639	71:39:50	1.8476	1.714	1.6018	0.075	0.0094	0.2791
	71.9142	71:54:51	1.8527	1.7209	1.5876	0.0696	0.0089	0.2727
	72.1642	72:09:51	1.8591	1.7212	1.5958	0.0682	0.0066	0.2737
	72.4144	72:24:52	1.8666	1.7191	1.6021	0.0707	0.0105	0.2671
	72.6644	72:39:52	1.8699	1.7198	1.6047	0.0677	0.0083	0.2656
	72.9147	72:54:53	1.8852	1.7188	1.601	0.0675	0.0078	0.2601
	73.165	73:09:54	1.8836	1.7224	1.5986	0.0684	0.0056	0.2606
	73.4153	73:24:55	1.8836	1.7155	1.5996	0.0665	0.0063	0.2606
	73.6653	73:39:55	1.8901	1.7148	1.5924	0.0682	0.0065	0.2591
	73.9156	73:54:56	1.8952	1.7147	1.6	0.0673	0.0049	0.2593
	74.1656	74:09:56	1.895	1.7233	1.6012	0.0659	0.0036	0.2589
	74.4158	74:24:57	1.8777	1.7169	1.6009	0.0636	0.0057	0.2591
	74.6658	74:39:57	1.9062	1.7302	1.6113	0.0635	0.0065	0.2612
	74.9161	74:54:58	1.8986	1.7297	1.5988	0.0612	0.0062	0.2524
	75.1661	75:09:58	1.8959	1.7252	1.601	0.0657	0.0069	0.2551
	75.4167	75:25:00	1.9102	1.7195	1.5996	0.0649	0.0098	0.25
	75.6669	75:40:01	1.9177	1.7225	1.6078	0.0676	0.0048	0.2516
	75.9169	75:55:01	1.9117	1.7216	1.6178	0.0668	0.0085	0.2527
	76.1672	76:10:02	1.934	1.7291	1.6131	0.066	0.0063	0.2477
	76.4178	76:25:04	1.931	1.7277	1.6169	0.0681	0.0059	0.2535
	76.6681	76:40:05	1.9455	1.7296	1.6264	0.064	0.0081	0.247
	76.9181	76:55:05	1.9408	1.7196	1.6152	0.0667	0.0056	0.2471
	77.1683	77:10:06	1.9389	1.7223	1.6201	0.0615	0.0044	0.2421
	77.4183	77:25:06	1.9372	1.7287	1.6152	0.0618	0.0071	0.2383
	77.6683	77:40:06	1.9441	1.7309	1.6198	0.063	0.0005	0.2389
	77.9186	77:55:07	1.9311	1.7204	1.6108	0.0648	0.0044	0.2396
	78.1686	78:10:07	1.9361	1.7179	1.6133	0.0606	0.0012	0.2379
	78.4189	78:25:08	1.9569	1.7269	1.6084	0.0588	0.002	0.2332
	78.6689	78:40:08	1.9525	1.7305	1.6009	0.0634	0.0041	0.2335
	78.9192	78:55:09	1.9518	1.7313	1.6035	0.0592	0.0005	0.2331
	79.1692	79:10:09	1.9447	1.7273	1.5981	0.0571	0.0028	0.2317
	79.42	79:25:12	1.9388	1.7331	1.5969	0.0624	0.0052	0.229
	79.67	79:40:12	1.93	1.7243	1.5862	0.0566	0.003	0.2263
	79.92	79:55:12	1.9417	1.7366	1.5914	0.0565	0.0004	0.2293
	80.17	80:10:12	1.9438	1.7375	1.59	0.0532	0.001	0.2245
	80.4203	80:25:13	1.9361	1.7381	1.594	0.0545	0.0032	0.2176
	80.6708	80:40:15	1.9319	1.727	1.5887	0.0564	0.0024	0.2206
	80.9211	80:55:16	1.9298	1.7246	1.586	0.0511	0.0018	0.2243
	81.1711	81:10:16	1.925	1.7344	1.5894	0.0554	0.0026	0.2192
	81.4211	81:25:16	1.9058	1.7079	1.5759	0.0546	0.0042	0.219
	81.6714	81:40:17	1.9106	1.7072	1.5834	0.0526	0.0021	0.2196
	81.9214	81:55:17	1.9186	1.7152	1.5791	0.054	0.0026	0.2155
	82.1717	82:10:18	1.9218	1.7194	1.5694	0.0516	0.0002	0.2145
	82.4217	82:25:18	1.9345	1.7243	1.5766	0.0495	0.0002	0.2076
	82.6719	82:40:19	1.925	1.7161	1.586	0.0518	0.0015	0.2146
	82.9225	82:55:21	1.9261	1.7165	1.5904	0.0522	0	0.2154
	83.1728	83:10:22	1.9315	1.7189	1.5966	0.0498	0.0012	0.2105
	83.4228	83:25:22	1.9473	1.7221	1.5957	0.0508	0.0006	0.204
	83.6728	83:40:22	1.9494	1.7192	1.5944	0.0451	0.003	0.2027
	83.9231	83:55:23	1.9552	1.7149	1.5995	0.0524	-0.001	0.2072
	84.1731	84:10:23	1.9697	1.7199	1.6077	0.0462	0.0013	0.2009
	84.4233	84:25:24	1.9688	1.72	1.6133	0.0461	-0.0027	0.1977
	84.6733	84:40:24	1.9822	1.7321	1.6144	0.0493	0.0002	0.2012
	84.9236	84:55:25	1.9764	1.7328	1.6161	0.0459	0.0022	0.2023
	85.1742	85:10:27	1.9797	1.7405	1.618	0.0478	-0.0003	0.1973
	85.4242	85:25:27	1.982	1.7327	1.6235	0.0476	-0.0002	0.1931
	85.6744	85:40:28	1.9759	1.7459	1.6181	0.0437	0.0004	0.1935
	85.9244	85:55:28	1.9701	1.7473	1.6265	0.0475	-0.0032	0.1913
	86.1747	86:10:29	1.971	1.739	1.6282	0.0428	-0.0008	0.1919
	86.4247	86:25:29	1.9797	1.7435	1.6302	0.0452	0.0009	0.1949
	86.675	86:40:30	1.9792	1.742	1.6325	0.0442	-0.0017	0.193
	86.925	86:55:30	1.9997	1.7552	1.6419	0.0468	-0.0013	0.1938
	87.1753	87:10:31	1.9987	1.7572	1.6455	0.0416	-0.0013	0.1895
	87.4258	87:25:33	2.0024	1.757	1.6466	0.0424	-0.0027	0.1867
	87.6764	87:40:35	1.9918	1.7631	1.6579	0.0438	0.0007	0.1827
	87.9267	87:55:36	2.0076	1.7593	1.6551	0.0449	0.0012	0.1805
	88.1767	88:10:36	2.008	1.7608	1.6542	0.0423	-0.0006	0.1785
	88.4269	88:25:37	2.0157	1.7687	1.6595	0.0418	-0.004	0.1817
	88.6769	88:40:37	2.0254	1.7577	1.6593	0.037	-0.002	0.1803
	88.9272	88:55:38	2.0203	1.7648	1.6579	0.0431	-0.0044	0.1835
	89.1772	89:10:38	2.0212	1.7584	1.6612	0.0425	-0.0041	0.1798
	89.4275	89:25:39	2.0309	1.7509	1.6695	0.0429	-0.0027	0.1771
	89.6775	89:40:39	2.0408	1.757	1.6688	0.0396	-0.0008	0.1714
	89.9275	89:55:39	2.0402	1.762	1.6827	0.0408	-0.0037	0.1721
	90.1778	90:10:40	2.0439	1.7676	1.675	0.0372	-0.0027	0.1742
	90.4283	90:25:42	2.0397	1.7665	1.6776	0.0413	-0.0045	0.1711
	90.6786	90:40:43	2.0542	1.7647	1.6835	0.0377	-0.0016	0.1688
	90.9286	90:55:43	2.0462	1.7575	1.6798	0.0394	-0.0025	0.1644
	91.1789	91:10:44	2.039	1.7657	1.6702	0.0373	-0.0074	0.169
	91.4289	91:25:44	2.0512	1.7759	1.6768	0.0347	-0.0047	0.1672
	91.6792	91:40:45	2.0438	1.7803	1.6879	0.0389	-0.0048	0.1664
	91.9297	91:55:47	2.0413	1.7853	1.6916	0.0357	-0.0025	0.164
	92.1803	92:10:49	2.0309	1.784	1.6902	0.0378	-0.0011	0.1687
	92.4306	92:25:50	2.0372	1.7852	1.6951	0.0333	-0.0024	0.1655
	92.6794	92:40:46	2.0302	1.7858	1.6965	0.0319	-0.0037	0.1593
	92.9297	92:55:47	2.0394	1.7932	1.6973	0.0345	-0.0026	0.1597
	93.1797	93:10:47	2.044	1.7886	1.702	0.0322	-0.0023	0.1608
	93.43	93:25:48	2.0455	1.7849	1.7024	0.0361	-0.002	0.1596
	93.68	93:40:48	2.0652	1.7845	1.7018	0.0362	-0.0018	0.1565
	93.9303	93:55:49	2.0621	1.7809	1.7033	0.0312	-0.005	0.1497
	94.1808	94:10:51	2.053	1.788	1.7003	0.0318	-0.0016	0.1544
	94.4308	94:25:51	2.0806	1.7997	1.7041	0.0329	-0.005	0.1553
	94.6811	94:40:52	2.0608	1.7932	1.696	0.0293	-0.0013	0.1583
	94.9311	94:55:52	2.0728	1.7972	1.7038	0.0336	-0.0054	0.1507
	95.1814	95:10:53	2.0694	1.7934	1.7019	0.0318	-0.0034	0.1555
	95.4314	95:25:53	2.0888	1.7837	1.6934	0.0305	0	0.1523
	95.6817	95:40:54	2.0817	1.7917	1.7023	0.0281	-0.0026	0.151
	95.9317	95:55:54	2.0653	1.7825	1.7026	0.0325	-0.0064	0.1516
	96.1819	96:10:55	2.0747	1.7919	1.6997	0.0264	-0.0017	0.1495
	96.4319	96:25:55	2.076	1.7892	1.6915	0.0257	-0.006	0.1479
	96.6825	96:40:57	2.0927	1.7913	1.7088	0.0298	-0.0037	0.1462
	96.9328	96:55:58	2.1	1.8017	1.714	0.0243	-0.0044	0.1434
	97.1828	97:10:58	2.1005	1.8083	1.7106	0.0253	-0.0042	0.1401
	97.4331	97:25:59	2.1066	1.7976	1.7052	0.0309	-0.0056	0.1414
	97.6831	97:40:59	2.1037	1.8042	1.7055	0.0266	-0.0045	0.1382
	97.9333	97:56:00	2.1105	1.8028	1.7004	0.024	-0.0039	0.1366
	98.1833	98:11:00	2.0989	1.7934	1.7054	0.0267	-0.0046	0.1335
	98.4336	98:26:01	2.1106	1.7877	1.6999	0.0264	-0.0068	0.1319
	98.6836	98:41:01	2.0908	1.7861	1.6874	0.0274	-0.0051	0.1369
	98.9331	98:55:59	2.0894	1.7911	1.6829	0.0264	-0.0027	0.1312
	99.1831	99:10:59	2.0987	1.7876	1.6891	0.0192	-0.0072	0.1298
	99.4333	99:26:00	2.0936	1.786	1.6946	0.0273	-0.0055	0.1305
	99.6833	99:41:00	2.0768	1.784	1.703	0.0242	-0.0036	0.136
	99.9336	99:56:01	2.0858	1.7822	1.7053	0.0267	-0.0031	0.1358
	100.184	100:11:01	2.0883	1.7919	1.707	0.024	-0.0037	0.1325
	100.434	100:26:01	2.1133	1.7871	1.6901	0.0195	-0.005	0.1356
	100.684	100:41:02	2.1031	1.7845	1.6975	0.0208	-0.006	0.1311
	100.934	100:56:02	2.0847	1.7828	1.6901	0.0171	-0.0048	0.1318
	101.184	101:11:03	2.0716	1.7714	1.6885	0.0186	-0.0027	0.1328
	101.435	101:26:05	2.0652	1.7648	1.6649	0.0172	-0.0054	0.1279
	101.685	101:41:06	2.0793	1.7778	1.6666	0.0174	-0.0108	0.1225
	101.936	101:56:08	2.0943	1.7733	1.6682	0.0179	-0.0061	0.1216
	102.186	102:11:09	2.0762	1.7655	1.6682	0.0167	-0.0057	0.1182
	102.436	102:26:09	2.083	1.7629	1.6753	0.0167	-0.0091	0.1178
	102.686	102:41:09	2.0755	1.7739	1.6729	0.0126	-0.0104	0.1147
	102.936	102:56:10	2.0742	1.7635	1.6732	0.0142	-0.0099	0.1158
	103.186	103:11:10	2.0751	1.7652	1.6708	0.0168	-0.008	0.1126
	103.436	103:26:11	2.0722	1.7687	1.6664	0.0169	-0.0043	0.1168
	103.686	103:41:11	2.0525	1.7598	1.6584	0.0116	-0.0081	0.1122
	103.937	103:56:12	2.0649	1.757	1.6566	0.0135	-0.0065	0.1103
	104.187	104:11:12	2.0582	1.7548	1.6703	0.0128	-0.0092	0.1088
	104.438	104:26:15	2.055	1.7544	1.6675	0.0136	-0.0096	0.1075
	104.688	104:41:17	2.0485	1.7514	1.6584	0.0126	-0.0077	0.1103
	104.938	104:56:17	2.0526	1.7489	1.6791	0.0167	-0.0075	0.1064
	105.188	105:11:18	2.0574	1.7558	1.6765	0.01	-0.0093	0.1058
	105.439	105:26:20	2.0613	1.7635	1.6694	0.0154	-0.0082	0.1078
	105.689	105:41:21	2.0584	1.7611	1.6697	0.0077	-0.0107	0.1072
	105.939	105:56:21	2.05	1.7658	1.6731	0.0129	-0.0058	0.1074
	106.189	106:11:22	2.0515	1.7608	1.6832	0.012	-0.0089	0.1043
	106.44	106:26:24	2.0605	1.774	1.6895	0.0178	-0.0082	0.105
	106.69	106:41:25	2.0473	1.7607	1.6965	0.014	-0.0099	0.1032
	106.94	106:56:25	2.053	1.7695	1.6926	0.0125	-0.008	0.1015
	107.19	107:11:25	2.0606	1.7668	1.7019	0.0105	-0.0074	0.0998
	107.441	107:26:26	2.0574	1.7645	1.7012	0.0099	-0.0101	0.0978
	107.691	107:41:26	2.056	1.7583	1.699	0.0111	-0.0098	0.0948
	107.941	107:56:27	2.0491	1.7731	1.7044	0.0091	-0.0084	0.0963
	108.191	108:11:27	2.0546	1.7767	1.7034	0.0086	-0.0086	0.0956
	108.441	108:26:28	2.0604	1.7729	1.7058	0.0117	-0.009	0.0934
	108.692	108:41:30	2.0572	1.7775	1.7053	0.0083	-0.0085	0.0948
	108.942	108:56:31	2.0684	1.7851	1.6995	0.0091	-0.0114	0.0941
	109.192	109:11:31	2.0592	1.7769	1.704	0.0107	-0.0098	0.0917
	109.442	109:26:31	2.0566	1.7858	1.7066	0.0074	-0.0083	0.0951
	109.692	109:41:32	2.0603	1.7888	1.7139	0.0102	-0.0088	0.0888
	109.943	109:56:34	2.0626	1.7935	1.6927	0.0086	-0.011	0.0914
	110.193	110:11:35	2.0611	1.7995	1.7043	0.0056	-0.0116	0.0929
	110.443	110:26:35	2.0654	1.8065	1.7156	0.0098	-0.0109	0.0909
	110.693	110:41:36	2.0666	1.803	1.7056	0.0095	-0.0095	0.0925
	110.944	110:56:38	2.0846	1.806	1.7116	0.0056	-0.0106	0.09
	111.194	111:11:39	2.0761	1.8026	1.7142	0.007	-0.0117	0.0851
	111.444	111:26:39	2.0811	1.8135	1.7228	0.0023	-0.0124	0.0875
	111.694	111:41:39	2.0751	1.8069	1.7226	0.0071	-0.0122	0.0884
	111.944	111:56:40	2.086	1.8152	1.7255	0.0033	-0.0133	0.0879
	112.194	112:11:40	2.0815	1.8083	1.7261	0.0033	-0.01	0.0844
	112.445	112:26:41	2.073	1.809	1.735	0.0074	-0.0097	0.0846
	112.695	112:41:43	2.0785	1.812	1.7325	0.0044	-0.0095	0.0829
	112.946	112:56:44	2.0849	1.8168	1.7353	0.0019	-0.0101	0.0814
	113.196	113:11:46	2.0926	1.8113	1.7341	0.0032	-0.0106	0.077
	113.446	113:26:47	2.0959	1.8174	1.7352	0.0065	-0.0096	0.0788
	113.696	113:41:47	2.1055	1.8217	1.7296	0.005	-0.0102	0.0779
	113.946	113:56:47	2.1048	1.8264	1.7381	0.0026	-0.0132	0.0822
	114.197	114:11:48	2.1011	1.8328	1.7444	0.0008	-0.009	0.0762
	114.447	114:26:48	2.1103	1.8281	1.7469	0.0058	-0.0093	0.0783
	114.697	114:41:49	2.1122	1.835	1.7419	0.0082	-0.0112	0.0766
	114.947	114:56:49	2.1152	1.8359	1.7387	0.0045	-0.0106	0.0768
	115.197	115:11:50	2.119	1.8407	1.7485	0.0051	-0.0117	0.0754
	115.447	115:26:50	2.1084	1.8396	1.737	0.0027	-0.011	0.075
	115.698	115:41:52	2.1177	1.8449	1.7495	0.0018	-0.0127	0.0744
	115.948	115:56:53	2.1141	1.8519	1.7492	0.0028	-0.0117	0.074
	116.198	116:11:53	2.1107	1.8512	1.743	-0.0002	-0.0109	0.0772
	116.448	116:26:54	2.1155	1.8551	1.7474	0.003	-0.0121	0.074
	116.698	116:41:54	2.1168	1.8457	1.7528	-0.001	-0.0119	0.0785
	116.949	116:56:55	2.1259	1.8554	1.7554	0.002	-0.0125	0.0745
	117.199	117:11:55	2.138	1.8617	1.7589	0.0012	-0.0096	0.0762
	117.449	117:26:56	2.1445	1.8634	1.7514	0.0047	-0.0114	0.0737
	117.699	117:41:56	2.1241	1.8576	1.7579	0.0014	-0.0102	0.0695
	117.949	117:56:56	2.1272	1.8487	1.7566	-0.0001	-0.0077	0.0705
	118.199	118:11:57	2.1244	1.8545	1.7319	0.0038	-0.0112	0.0688
	118.449	118:26:57	2.1272	1.8486	1.7298	0.0022	-0.0106	0.0648
	118.699	118:41:58	2.1221	1.8503	1.7375	-0.0014	-0.0165	0.0661
	118.949	118:56:58	2.1202	1.8435	1.728	-0.0023	-0.0116	0.0671
	119.2	119:11:59	2.1194	1.844	1.7334	-0.0002	-0.0128	0.0672
	119.45	119:26:59	2.124	1.8584	1.737	-0.0019	-0.0093	0.0681
	119.701	119:42:02	2.1298	1.8599	1.7361	0.0008	-0.0115	0.0657
	119.951	119:57:04	2.1371	1.8609	1.7385	-0.0022	-0.0103	0.0673
	120.201	120:12:04	2.1507	1.8629	1.7508	-0.0024	-0.0126	0.0668
	120.451	120:27:05	2.1406	1.8695	1.7493	-0.0014	-0.0135	0.0654
	120.701	120:42:05	2.1398	1.8769	1.7525	-0.0024	-0.0118	0.0628
	120.952	120:57:06	2.14	1.8584	1.7459	-0.0058	-0.0108	0.063
	121.202	121:12:08	2.1366	1.8606	1.7574	-0.0026	-0.0123	0.0628
	121.453	121:27:09	2.1422	1.8481	1.734	-0.005	-0.0121	0.0654
	121.703	121:42:11	2.1268	1.8548	1.7441	-0.0023	-0.014	0.065
	121.953	121:57:12	2.1241	1.8522	1.7425	-0.0024	-0.013	0.0624
	122.204	122:12:14	2.1206	1.8473	1.7364	-0.0032	-0.0142	0.062
	122.454	122:27:16	2.126	1.85	1.7449	-0.0044	-0.0122	0.0626
	122.705	122:42:17	2.1321	1.8563	1.754	-0.0061	-0.0122	0.0644
	122.955	122:57:17	2.1201	1.847	1.731	-0.0022	-0.0139	0.0595
	123.205	123:12:18	2.1091	1.8456	1.7394	-0.0055	-0.0144	0.0644
	123.455	123:27:18	2.1245	1.8423	1.7435	-0.0038	-0.0133	0.0637
	123.705	123:42:19	2.1175	1.8316	1.7309	-0.0017	-0.0132	0.0583
	123.956	123:57:21	2.1071	1.8369	1.7368	-0.0037	-0.0125	0.0654
	124.206	124:12:22	2.1056	1.8494	1.7261	-0.0052	-0.0131	0.0608
	124.456	124:27:22	2.1101	1.8436	1.7189	-0.0066	-0.0112	0.0606
	124.706	124:42:23	2.0908	1.8255	1.7187	-0.0007	-0.0148	0.0592
	124.957	124:57:25	2.0906	1.8249	1.7213	-0.0076	-0.0112	0.0607
	125.207	125:12:26	2.0948	1.8258	1.7214	-0.0051	-0.0146	0.0567
	125.457	125:27:26	2.0969	1.8147	1.7179	-0.0033	-0.0147	0.0567
	125.707	125:42:27	2.1045	1.8289	1.7194	-0.0068	-0.0139	0.0595
	125.957	125:57:27	2.1118	1.8287	1.7247	-0.0069	-0.0133	0.0594
	126.208	126:12:28	2.1064	1.8389	1.7359	-0.0052	-0.0133	0.0568
	126.458	126:27:28	2.1041	1.8422	1.7318	-0.0055	-0.01	0.0606
	126.708	126:42:29	2.1195	1.8367	1.74	-0.0069	-0.0162	0.0556
	126.958	126:57:29	2.123	1.8398	1.7272	-0.0038	-0.0153	0.0566
	127.208	127:12:30	2.1096	1.8418	1.7321	-0.0059	-0.0141	0.0541

## Sheet: Figure 1g SKOV3 1-3
Figure 1g	SKOV3 E:T 1:3
	Normalize Time: 27:39:45
	Time (Hour)	Time (hh:mm:ss)	Only Tumor	NT	BCMA CAR	CD19 CAR	19BC CAR	BC19 CAR
	0	00:00:00	0	0	0	0	0	0
	0.010556	00:00:38	0.0046	0.0029	0.0033	0.0043	-0.0309	0.0001
	1.89944	01:53:58	0.0457	0.0353	0.0315	0.031	-0.0021	0.0328
	2.14972	02:08:59	0.0561	0.0479	0.0397	0.04	0.0037	0.0397
	2.39972	02:23:59	0.0642	0.0536	0.0472	0.0464	0.0086	0.0446
	2.64972	02:38:59	0.075	0.0578	0.0549	0.0516	0.0141	0.0525
	2.89972	02:53:59	0.0838	0.0652	0.058	0.0575	0.0212	0.0562
	3.15	03:09:00	0.0913	0.0678	0.066	0.0687	0.0249	0.0617
	3.4	03:24:00	0.0999	0.0791	0.069	0.0724	0.0622	0.07
	3.65028	03:39:01	0.1036	0.0817	0.0749	0.0773	0.0696	0.0747
	3.90028	03:54:01	0.1127	0.0916	0.0836	0.083	0.072	0.0774
	4.15056	04:09:02	0.1202	0.0973	0.0898	0.0872	0.0823	0.0829
	4.40083	04:24:03	0.1268	0.0987	0.0954	0.0963	0.0838	0.0892
	4.65111	04:39:04	0.1357	0.1059	0.1026	0.0992	0.0896	0.0947
	4.90111	04:54:04	0.1416	0.114	0.1065	0.107	0.0928	0.0999
	5.15111	05:09:04	0.1491	0.122	0.1137	0.113	0.1034	0.1041
	5.40139	05:24:05	0.1544	0.1239	0.1214	0.118	0.1097	0.1121
	5.65167	05:39:06	0.1673	0.1317	0.1267	0.1303	0.0824	0.1189
	5.90167	05:54:06	0.1761	0.1405	0.1327	0.1311	0.0862	0.1262
	6.15194	06:09:07	0.183	0.1487	0.1401	0.1391	0.0918	0.128
	6.40194	06:24:07	0.1897	0.1552	0.143	0.1433	0.0937	0.1307
	6.65194	06:39:07	0.1982	0.1569	0.1518	0.1488	0.1024	0.1396
	6.90194	06:54:07	0.2065	0.1683	0.159	0.1568	0.1097	0.1441
	7.15222	07:09:08	0.214	0.1718	0.1652	0.1634	0.1141	0.1556
	7.40222	07:24:08	0.2192	0.1776	0.1686	0.17	0.1235	0.1633
	7.6525	07:39:09	0.2276	0.185	0.1783	0.1764	0.1288	0.1727
	7.9025	07:54:09	0.2333	0.1977	0.1846	0.1832	0.1335	0.1765
	8.15278	08:09:10	0.2393	0.1999	0.192	0.1886	0.1387	0.1804
	8.40278	08:24:10	0.2492	0.2124	0.1971	0.1981	0.1456	0.189
	8.65278	08:39:10	0.2599	0.2154	0.2071	0.2021	0.1566	0.1991
	8.90278	08:54:10	0.2714	0.2246	0.2174	0.2095	0.1625	0.2066
	9.15278	09:09:10	0.2852	0.2388	0.226	0.2177	0.1694	0.2125
	9.40306	09:24:11	0.2927	0.246	0.2324	0.2274	0.1774	0.2236
	9.65306	09:39:11	0.3098	0.2585	0.2461	0.2421	0.1905	0.2328
	9.90306	09:54:11	0.3196	0.2684	0.2559	0.2539	0.2013	0.2437
	10.1531	10:09:11	0.3335	0.2818	0.2673	0.2668	0.2104	0.2561
	10.4031	10:24:11	0.3432	0.2939	0.2796	0.2777	0.2238	0.267
	10.6531	10:39:11	0.3558	0.3027	0.2889	0.2922	0.2332	0.2763
	10.9031	10:54:11	0.3664	0.3167	0.3045	0.3062	0.2457	0.2909
	11.1533	11:09:12	0.3799	0.3309	0.3204	0.3159	0.2586	0.3037
	11.4036	11:24:13	0.3949	0.3432	0.3308	0.3273	0.2701	0.3174
	11.6539	11:39:14	0.4073	0.359	0.3449	0.3431	0.2759	0.3302
	11.9039	11:54:14	0.416	0.3746	0.3586	0.3564	0.2907	0.3406
	12.1539	12:09:14	0.4292	0.3858	0.374	0.3689	0.3372	0.352
	12.4039	12:24:14	0.4441	0.3993	0.3849	0.3797	0.3472	0.3687
	12.6539	12:39:14	0.4559	0.4059	0.3962	0.3888	0.3278	0.3824
	12.9039	12:54:14	0.4702	0.4234	0.4079	0.4066	0.3746	0.3904
	13.1539	13:09:14	0.4862	0.4348	0.4162	0.4125	0.3554	0.4007
	13.4042	13:24:15	0.4921	0.4461	0.4294	0.4266	0.3663	0.415
	13.6544	13:39:16	0.5076	0.4644	0.447	0.4423	0.4104	0.4276
	13.905	13:54:18	0.5188	0.4782	0.4546	0.4475	0.3911	0.4347
	14.1553	14:09:19	0.5297	0.4911	0.466	0.4635	0.4344	0.4448
	14.4053	14:24:19	0.5387	0.5029	0.485	0.4765	0.4147	0.4582
	14.6553	14:39:19	0.5442	0.5117	0.4926	0.4886	0.4205	0.4712
	14.9053	14:54:19	0.5564	0.5271	0.504	0.5012	0.4346	0.4777
	15.1556	15:09:20	0.5717	0.5389	0.5159	0.5165	0.4451	0.4874
	15.4058	15:24:21	0.5789	0.5481	0.5232	0.5247	0.4605	0.4975
	15.6561	15:39:22	0.5878	0.5537	0.5335	0.5406	0.4727	0.5029
	15.9061	15:54:22	0.6002	0.5734	0.5451	0.55	0.4865	0.513
	16.1564	16:09:23	0.6089	0.5873	0.5577	0.557	0.5001	0.5208
	16.4064	16:24:23	0.6149	0.5925	0.5688	0.5705	0.5199	0.5318
	16.6564	16:39:23	0.6217	0.6086	0.5779	0.5799	0.5288	0.5453
	16.9064	16:54:23	0.6241	0.6179	0.5849	0.5952	0.541	0.5577
	17.1564	17:09:23	0.6382	0.621	0.5888	0.6068	0.557	0.5722
	17.4067	17:24:24	0.6488	0.6304	0.5995	0.6182	0.566	0.5748
	17.6567	17:39:24	0.6593	0.6475	0.6104	0.6275	0.5781	0.586
	17.9069	17:54:25	0.6657	0.65	0.6211	0.64	0.5895	0.6023
	18.1569	18:09:25	0.6766	0.6615	0.6329	0.6473	0.5966	0.6155
	18.4069	18:24:25	0.6848	0.6685	0.6344	0.6648	0.6105	0.6269
	18.6572	18:39:26	0.6989	0.6798	0.6516	0.6734	0.624	0.6393
	18.9072	18:54:26	0.7031	0.6874	0.6491	0.682	0.6341	0.6467
	19.1575	19:09:27	0.7168	0.6928	0.6643	0.6933	0.645	0.6584
	19.4078	19:24:28	0.7205	0.7038	0.6745	0.6954	0.657	0.669
	19.6581	19:39:29	0.7349	0.719	0.6959	0.7102	0.6769	0.6789
	19.9081	19:54:29	0.739	0.7214	0.7012	0.719	0.6823	0.6928
	20.1583	20:09:30	0.7499	0.7284	0.7052	0.7307	0.6939	0.6971
	20.4083	20:24:30	0.7605	0.7437	0.7251	0.7331	0.7071	0.705
	20.6586	20:39:31	0.7708	0.7583	0.7334	0.7469	0.7254	0.7178
	20.9086	20:54:31	0.7802	0.7648	0.7405	0.76	0.7376	0.733
	21.1586	21:09:31	0.7916	0.7714	0.7492	0.7719	0.7503	0.7448
	21.4089	21:24:32	0.799	0.7797	0.7551	0.7788	0.7587	0.7569
	21.6592	21:39:33	0.807	0.7888	0.766	0.7893	0.7629	0.7751
	21.9092	21:54:33	0.8175	0.8052	0.7742	0.8043	0.7752	0.7804
	22.1592	22:09:33	0.8181	0.813	0.7953	0.8178	0.7895	0.7915
	22.4092	22:24:33	0.8239	0.8225	0.8056	0.8225	0.8005	0.7992
	22.6592	22:39:33	0.8292	0.8164	0.8068	0.8138	0.8026	0.7936
	22.9094	22:54:34	0.8407	0.8368	0.8201	0.8369	0.8174	0.8093
	23.1594	23:09:34	0.8509	0.8319	0.822	0.8437	0.832	0.8237
	23.41	23:24:36	0.8617	0.8488	0.8307	0.8512	0.8399	0.8316
	23.6603	23:39:37	0.8737	0.8485	0.8461	0.8585	0.8507	0.8398
	23.9103	23:54:37	0.8865	0.8655	0.8554	0.8707	0.8492	0.8434
	24.1603	24:09:37	0.8937	0.8743	0.8585	0.879	0.8676	0.8611
	24.4103	24:24:37	0.9048	0.8801	0.8668	0.8871	0.8786	0.8696
	24.6603	24:39:37	0.9043	0.8923	0.8813	0.901	0.8957	0.8788
	24.9103	24:54:37	0.9169	0.8969	0.8806	0.9016	0.8885	0.8837
	25.1603	25:09:37	0.9215	0.9041	0.8902	0.917	0.8989	0.8959
	25.4106	25:24:38	0.9268	0.9049	0.908	0.9281	0.9046	0.9116
	25.6608	25:39:39	0.9314	0.9153	0.9162	0.9308	0.9093	0.9168
	25.9111	25:54:40	0.9336	0.9164	0.9169	0.9282	0.9087	0.9191
	26.1611	26:09:40	0.9479	0.9235	0.9312	0.9218	0.917	0.923
	26.4114	26:24:41	0.9556	0.9242	0.929	0.936	0.9283	0.9295
	26.6614	26:39:41	0.9569	0.9455	0.9437	0.9451	0.9328	0.938
	26.9117	26:54:42	0.9711	0.9553	0.9548	0.9537	0.9439	0.9493
	27.1619	27:09:43	0.988	0.9782	0.9721	0.9757	0.9757	0.974
	27.4122	27:24:44	0.9836	0.9786	0.966	0.9722	0.9768	0.9703
	27.6625	27:39:45	1	1	1	1	1	1
	30.3847	30:23:05	0.9938	0.9969	1.0167	1.0361	1.0171	1.0337
	30.6347	30:38:05	0.996	0.9996	1.0207	1.0283	1.0125	1.0455
	30.8847	30:53:05	1.009	0.9955	1.009	1.009	1.0199	1.0401
	31.1347	31:08:05	1.0116	0.996	1.0114	1.0103	1.0221	1.0381
	31.385	31:23:06	1.0187	0.9954	1.0134	1.0097	1.0307	1.0512
	31.6353	31:38:07	1.0282	1.0099	1.0321	1.023	1.042	1.067
	31.8853	31:53:07	1.0435	1.0288	1.0447	1.0393	1.052	1.0715
	32.1356	32:08:08	1.0567	1.0414	1.0588	1.0466	1.0601	1.0859
	32.3856	32:23:08	1.0617	1.0517	1.0748	1.0567	1.0732	1.0902
	32.6358	32:38:09	1.0602	1.0539	1.0741	1.0602	1.0775	1.0986
	32.8861	32:53:10	1.0836	1.0778	1.0905	1.0819	1.0909	1.1147
	33.1361	33:08:10	1.0959	1.0809	1.0924	1.0859	1.0941	1.1255
	33.3864	33:23:11	1.1011	1.0866	1.1061	1.0886	1.1013	1.1247
	33.6364	33:38:11	1.1096	1.0998	1.117	1.0907	1.1125	1.1387
	33.8867	33:53:12	1.117	1.0836	1.1089	1.0899	1.1069	1.1225
	34.1367	34:08:12	1.1158	1.0951	1.1102	1.0987	1.1131	1.1282
	34.3869	34:23:13	1.1133	1.0902	1.1165	1.098	1.1066	1.1212
	34.6372	34:38:14	1.1142	1.0947	1.1131	1.0989	1.1022	1.1225
	34.8875	34:53:15	1.1147	1.096	1.1128	1.0972	1.0932	1.1242
	35.1375	35:08:15	1.1048	1.0995	1.1143	1.0963	1.088	1.1257
	35.3875	35:23:15	1.1063	1.0863	1.117	1.094	1.07	1.126
	35.6378	35:38:16	1.1076	1.0918	1.1221	1.0992	1.0626	1.1251
	35.8878	35:53:16	1.1099	1.0986	1.1247	1.1057	1.0624	1.1238
	36.1381	36:08:17	1.1189	1.1063	1.13	1.1081	1.0679	1.1253
	36.3881	36:23:17	1.1252	1.1052	1.1353	1.1108	1.067	1.1374
	36.6383	36:38:18	1.1209	1.1125	1.1432	1.1104	1.0718	1.1351
	36.8886	36:53:19	1.1304	1.1169	1.1404	1.1074	1.0784	1.1404
	37.1386	37:08:19	1.1337	1.1261	1.1468	1.1073	1.0822	1.1376
	37.3886	37:23:19	1.1357	1.1262	1.1535	1.1077	1.0777	1.1438
	37.6386	37:38:19	1.1381	1.1305	1.1523	1.1179	1.0809	1.1574
	37.8889	37:53:20	1.1359	1.1394	1.158	1.1089	1.0849	1.1592
	38.1392	38:08:21	1.1458	1.1263	1.1666	1.1056	1.0848	1.1578
	38.3894	38:23:22	1.1411	1.1356	1.1703	1.1135	1.0845	1.1644
	38.6397	38:38:23	1.1421	1.1408	1.1651	1.1159	1.0845	1.1618
	38.89	38:53:24	1.1632	1.1521	1.1647	1.1089	1.0815	1.1656
	39.1403	39:08:25	1.1717	1.1568	1.1698	1.1222	1.0842	1.1666
	39.3903	39:23:25	1.1723	1.1614	1.1795	1.1287	1.0812	1.1712
	39.6403	39:38:25	1.1708	1.1601	1.1776	1.1311	1.0793	1.1775
	39.8906	39:53:26	1.1802	1.1594	1.1862	1.1295	1.0847	1.1829
	40.1406	40:08:26	1.1893	1.1579	1.1822	1.1419	1.0907	1.1864
	40.3908	40:23:27	1.1975	1.1609	1.1852	1.1421	1.097	1.1862
	40.6411	40:38:28	1.1928	1.1645	1.1923	1.1543	1.0955	1.2028
	40.8914	40:53:29	1.2	1.1793	1.1965	1.1607	1.1022	1.1986
	41.1417	41:08:30	1.2011	1.1779	1.2023	1.1614	1.0963	1.2044
	41.3919	41:23:31	1.2106	1.1869	1.2004	1.17	1.1062	1.2001
	41.6419	41:38:31	1.2156	1.1882	1.208	1.1702	1.1156	1.2075
	41.8919	41:53:31	1.2209	1.1991	1.2106	1.1751	1.1159	1.2026
	42.1419	42:08:31	1.2249	1.1963	1.2165	1.1736	1.1223	1.2058
	42.3922	42:23:32	1.2244	1.1976	1.2093	1.174	1.1245	1.2088
	42.6422	42:38:32	1.2378	1.1958	1.2081	1.1784	1.1296	1.214
	42.8928	42:53:34	1.2403	1.2051	1.2124	1.1707	1.1384	1.2122
	43.1431	43:08:35	1.2474	1.2091	1.2148	1.1703	1.1362	1.2284
	43.3933	43:23:36	1.2564	1.2128	1.2227	1.1883	1.1454	1.2382
	43.6436	43:38:37	1.2494	1.2337	1.2336	1.1955	1.142	1.2387
	43.8936	43:53:37	1.2592	1.2416	1.2413	1.1989	1.1481	1.2446
	44.1439	44:08:38	1.2679	1.2445	1.2459	1.2086	1.1616	1.2604
	44.3936	44:23:37	1.2669	1.2502	1.252	1.2021	1.1608	1.2555
	44.6439	44:38:38	1.2707	1.2536	1.2535	1.217	1.1586	1.2499
	44.8942	44:53:39	1.2807	1.2707	1.2648	1.2316	1.1616	1.2609
	45.1447	45:08:41	1.2879	1.2669	1.2576	1.2356	1.1663	1.2569
	45.3947	45:23:41	1.3004	1.2659	1.2561	1.2453	1.1689	1.266
	45.6447	45:38:41	1.3166	1.2839	1.2675	1.2509	1.1689	1.2759
	45.8947	45:53:41	1.3392	1.298	1.2907	1.2634	1.1883	1.3017
	46.1447	46:08:41	1.3475	1.3058	1.2928	1.2792	1.1972	1.3074
	46.395	46:23:42	1.3748	1.3254	1.3162	1.2912	1.2138	1.321
	46.645	46:38:42	1.3875	1.3364	1.3225	1.3131	1.2313	1.3353
	46.8953	46:53:43	1.3919	1.3341	1.3289	1.3156	1.2265	1.3277
	47.1456	47:08:44	1.3766	1.3386	1.32	1.312	1.2143	1.3282
	47.3958	47:23:45	1.3783	1.328	1.3208	1.2944	1.2053	1.307
	47.6458	47:38:45	1.3687	1.3182	1.3188	1.2947	1.1854	1.3043
	47.8958	47:53:45	1.3559	1.3043	1.3039	1.2822	1.1779	1.2928
	48.1458	48:08:45	1.3588	1.3064	1.3039	1.2828	1.1656	1.2888
	48.3958	48:23:45	1.3567	1.3167	1.2938	1.2741	1.1665	1.2812
	48.6461	48:38:46	1.3637	1.3269	1.3148	1.2886	1.1758	1.285
	48.8961	48:53:46	1.3508	1.324	1.3165	1.2909	1.1694	1.283
	49.1464	49:08:47	1.3402	1.3124	1.3095	1.2916	1.1657	1.2753
	49.3967	49:23:48	1.3308	1.3223	1.3049	1.2887	1.1583	1.2732
	49.6469	49:38:49	1.3196	1.3097	1.2931	1.2764	1.1649	1.255
	49.8969	49:53:49	1.3394	1.3179	1.3046	1.2856	1.1767	1.2656
	50.1469	50:08:49	1.347	1.3201	1.3084	1.3017	1.1783	1.2746
	50.3972	50:23:50	1.3421	1.3265	1.3042	1.3067	1.169	1.2665
	50.6472	50:38:50	1.355	1.3361	1.3057	1.3067	1.1769	1.2814
	50.8972	50:53:50	1.3718	1.3561	1.3071	1.3117	1.1803	1.285
	51.1472	51:08:50	1.3753	1.3537	1.3127	1.3207	1.1772	1.2847
	51.3975	51:23:51	1.3891	1.3583	1.3233	1.3312	1.1864	1.2877
	51.6475	51:38:51	1.3841	1.3514	1.3319	1.3175	1.1897	1.2869
	51.8978	51:53:52	1.3877	1.3593	1.3435	1.3137	1.1881	1.289
	52.1478	52:08:52	1.3912	1.349	1.3466	1.3136	1.1839	1.2873
	52.3981	52:23:53	1.3934	1.3556	1.3375	1.3178	1.189	1.2836
	52.6486	52:38:55	1.3997	1.3541	1.3264	1.315	1.1819	1.2821
	52.8989	52:53:56	1.4193	1.3728	1.3428	1.3299	1.1986	1.2963
	53.1489	53:08:56	1.4185	1.3788	1.3416	1.3303	1.199	1.3029
	53.3994	53:23:58	1.4203	1.3796	1.3443	1.323	1.1958	1.302
	53.65	53:39:00	1.4269	1.3774	1.3373	1.3181	1.2006	1.2986
	53.9	53:54:00	1.4158	1.3798	1.3365	1.3129	1.2054	1.3052
	54.15	54:09:00	1.4103	1.3833	1.341	1.3197	1.1968	1.3017
	54.4003	54:24:01	1.3932	1.375	1.3193	1.2996	1.1813	1.2859
	54.6503	54:39:01	1.3916	1.3688	1.3151	1.3031	1.1812	1.2768
	54.9006	54:54:02	1.3692	1.3416	1.308	1.2823	1.1713	1.2716
	55.1511	55:09:04	1.3683	1.3314	1.3076	1.2858	1.1681	1.266
	55.4014	55:24:05	1.3628	1.3329	1.3066	1.2861	1.163	1.2539
	55.6514	55:39:05	1.3584	1.3278	1.2992	1.282	1.1793	1.2577
	55.9017	55:54:06	1.3546	1.3286	1.3033	1.2901	1.1869	1.2616
	56.1519	56:09:07	1.3618	1.3362	1.317	1.305	1.1859	1.2627
	56.4019	56:24:07	1.3786	1.3367	1.3049	1.295	1.1719	1.2626
	56.6519	56:39:07	1.4226	1.3718	1.3185	1.3194	1.217	1.2987
	56.9022	56:54:08	1.4287	1.3921	1.3247	1.3376	1.227	1.296
	57.1522	57:09:08	1.4318	1.3863	1.3258	1.3211	1.2231	1.2847
	57.4025	57:24:09	1.4437	1.3915	1.3317	1.3245	1.2308	1.2917
	57.6525	57:39:09	1.4409	1.3774	1.3336	1.3134	1.2191	1.2851
	57.9028	57:54:10	1.4422	1.3936	1.3286	1.3148	1.2222	1.2876
	58.1528	58:09:10	1.46	1.3896	1.3378	1.3178	1.2217	1.2836
	58.4033	58:24:12	1.4584	1.3945	1.3379	1.3214	1.2131	1.277
	58.6536	58:39:13	1.464	1.3948	1.342	1.3304	1.2128	1.2875
	58.9036	58:54:13	1.4629	1.3993	1.3401	1.3298	1.215	1.28
	59.1539	59:09:14	1.4654	1.3948	1.3378	1.324	1.2037	1.2802
	59.4039	59:24:14	1.4686	1.3995	1.3421	1.3254	1.2067	1.2799
	59.6542	59:39:15	1.4702	1.3963	1.3403	1.3284	1.2105	1.2795
	59.9042	59:54:15	1.4654	1.3912	1.3359	1.3315	1.2086	1.2845
	60.1544	60:09:16	1.4675	1.4026	1.3337	1.3334	1.2118	1.2852
	60.405	60:24:18	1.4731	1.4077	1.3249	1.3256	1.2089	1.2783
	60.6556	60:39:20	1.4802	1.4049	1.3297	1.3266	1.2061	1.2863
	60.9058	60:54:21	1.4828	1.404	1.327	1.3324	1.2133	1.2744
	61.1564	61:09:23	1.4715	1.3955	1.3276	1.3294	1.2105	1.2755
	61.4067	61:24:24	1.476	1.3966	1.3252	1.329	1.2144	1.275
	61.6567	61:39:24	1.4807	1.4028	1.3308	1.3323	1.2149	1.2706
	61.9069	61:54:25	1.4715	1.3969	1.3268	1.3254	1.2047	1.2793
	62.1569	62:09:25	1.4781	1.3987	1.3333	1.3245	1.1966	1.2743
	62.4072	62:24:26	1.4699	1.402	1.3273	1.3246	1.2069	1.2704
	62.6578	62:39:28	1.4628	1.3882	1.3164	1.3279	1.2169	1.2737
	62.9086	62:54:31	1.4666	1.3948	1.3138	1.3231	1.2182	1.2691
	63.1592	63:09:33	1.4791	1.3987	1.3245	1.3209	1.2107	1.2663
	63.4092	63:24:33	1.4799	1.3854	1.3259	1.3143	1.2172	1.2666
	63.6594	63:39:34	1.4683	1.3907	1.3245	1.3211	1.2153	1.266
	63.9094	63:54:34	1.4761	1.3801	1.3308	1.3257	1.2191	1.2589
	64.1597	64:09:35	1.4751	1.3941	1.3255	1.322	1.2193	1.2588
	64.4097	64:24:35	1.4775	1.3985	1.3292	1.3244	1.2213	1.2552
	64.66	64:39:36	1.4684	1.3925	1.3209	1.3229	1.2259	1.2586
	64.91	64:54:36	1.4682	1.3971	1.3263	1.3219	1.2247	1.2603
	65.1608	65:09:39	1.4679	1.4067	1.3264	1.322	1.2269	1.2569
	65.4114	65:24:41	1.4603	1.3966	1.3268	1.3205	1.2255	1.2531
	65.6614	65:39:41	1.463	1.3954	1.3336	1.3287	1.2267	1.2546
	65.9117	65:54:42	1.4527	1.4002	1.3304	1.3241	1.2261	1.2517
	66.1617	66:09:42	1.4565	1.4021	1.3236	1.3243	1.2371	1.2531
	66.4119	66:24:43	1.4544	1.3847	1.3156	1.3213	1.2394	1.2513
	66.6619	66:39:43	1.4514	1.3847	1.316	1.3247	1.2425	1.2555
	66.9122	66:54:44	1.456	1.3927	1.3142	1.3221	1.2413	1.2561
	67.1622	67:09:44	1.4521	1.3942	1.3175	1.3244	1.255	1.2608
	67.4122	67:24:44	1.4626	1.4019	1.3234	1.3264	1.2626	1.2603
	67.6625	67:39:45	1.4648	1.3915	1.3203	1.3176	1.26	1.249
	67.9125	67:54:45	1.4599	1.3918	1.3252	1.3252	1.2629	1.25
	68.1611	68:09:40	1.4667	1.3877	1.328	1.324	1.2659	1.249
	68.4114	68:24:41	1.4637	1.383	1.3198	1.3329	1.2648	1.2516
	68.6619	68:39:43	1.4605	1.3933	1.3307	1.3355	1.2832	1.253
	68.9122	68:54:44	1.4638	1.3878	1.3274	1.3326	1.2714	1.2556
	69.1622	69:09:44	1.4547	1.3799	1.3253	1.3311	1.275	1.2517
	69.4125	69:24:45	1.4649	1.3693	1.3158	1.3124	1.2771	1.2506
	69.6631	69:39:47	1.4724	1.3881	1.3201	1.3228	1.2794	1.2563
	69.9131	69:54:47	1.4798	1.384	1.3177	1.3288	1.2779	1.2476
	70.1633	70:09:48	1.4822	1.3858	1.3219	1.3143	1.2768	1.2472
	70.4133	70:24:48	1.4894	1.3855	1.3205	1.3067	1.2802	1.2457
	70.6636	70:39:49	1.4794	1.3793	1.3077	1.294	1.2643	1.2374
	70.9136	70:54:49	1.4835	1.3899	1.3115	1.3025	1.2658	1.2297
	71.1639	71:09:50	1.484	1.3863	1.3149	1.3011	1.2563	1.2303
	71.4139	71:24:50	1.4861	1.3839	1.3171	1.291	1.2578	1.2313
	71.6639	71:39:50	1.481	1.3836	1.3174	1.2858	1.2512	1.2207
	71.9142	71:54:51	1.4752	1.3829	1.3163	1.29	1.2532	1.2225
	72.1642	72:09:51	1.4699	1.3903	1.318	1.2811	1.2458	1.2237
	72.4144	72:24:52	1.4767	1.3896	1.3122	1.2924	1.2469	1.2266
	72.6644	72:39:52	1.4663	1.3894	1.3074	1.2879	1.2524	1.2217
	72.9147	72:54:53	1.4659	1.3888	1.305	1.2883	1.2509	1.2237
	73.165	73:09:54	1.4565	1.3945	1.3095	1.2887	1.2519	1.2274
	73.4153	73:24:55	1.457	1.3956	1.3079	1.29	1.2525	1.229
	73.6653	73:39:55	1.4503	1.3954	1.3073	1.282	1.254	1.2309
	73.9156	73:54:56	1.4513	1.3885	1.3013	1.2883	1.2503	1.2276
	74.1656	74:09:56	1.4523	1.3931	1.3134	1.2911	1.2571	1.2165
	74.4158	74:24:57	1.4488	1.3893	1.3139	1.2966	1.2488	1.2161
	74.6658	74:39:57	1.4516	1.3929	1.3104	1.2909	1.2517	1.2213
	74.9161	74:54:58	1.459	1.396	1.3059	1.2953	1.2656	1.2225
	75.1661	75:09:58	1.4672	1.4039	1.3046	1.2868	1.2736	1.2336
	75.4167	75:25:00	1.4549	1.3905	1.3028	1.2895	1.279	1.2268
	75.6669	75:40:01	1.4676	1.4074	1.3116	1.3	1.2901	1.2384
	75.9169	75:55:01	1.4835	1.4073	1.3235	1.3128	1.2957	1.236
	76.1672	76:10:02	1.4895	1.3978	1.3171	1.3091	1.2912	1.2337
	76.4178	76:25:04	1.472	1.3926	1.3048	1.2921	1.2764	1.2203
	76.6681	76:40:05	1.4681	1.3897	1.2985	1.2869	1.2732	1.2212
	76.9181	76:55:05	1.4677	1.373	1.2864	1.2762	1.2561	1.2064
	77.1683	77:10:06	1.4622	1.3702	1.2809	1.2764	1.2485	1.2048
	77.4183	77:25:06	1.4653	1.3687	1.2804	1.2713	1.2352	1.199
	77.6683	77:40:06	1.4652	1.3681	1.2723	1.2615	1.2387	1.2041
	77.9186	77:55:07	1.4698	1.351	1.2747	1.2603	1.2324	1.1966
	78.1686	78:10:07	1.4653	1.3573	1.2709	1.2566	1.2267	1.191
	78.4189	78:25:08	1.4546	1.3562	1.2699	1.2519	1.2195	1.1833
	78.6689	78:40:08	1.4481	1.3503	1.2595	1.2501	1.2157	1.1732
	78.9192	78:55:09	1.4516	1.3479	1.2591	1.2493	1.2144	1.1727
	79.1692	79:10:09	1.4382	1.3438	1.2628	1.2448	1.2086	1.1751
	79.42	79:25:12	1.4354	1.3393	1.2575	1.2419	1.2042	1.1687
	79.67	79:40:12	1.4373	1.333	1.2497	1.2498	1.207	1.1761
	79.92	79:55:12	1.4301	1.3292	1.2601	1.2471	1.2083	1.1738
	80.17	80:10:12	1.4297	1.3413	1.2523	1.2478	1.2041	1.168
	80.4203	80:25:13	1.426	1.3383	1.2503	1.2472	1.2085	1.1713
	80.6708	80:40:15	1.4273	1.346	1.2473	1.2498	1.2099	1.1718
	80.9211	80:55:16	1.4274	1.3466	1.2497	1.2503	1.207	1.1704
	81.1711	81:10:16	1.4178	1.3403	1.254	1.2593	1.2051	1.174
	81.4211	81:25:16	1.416	1.3364	1.2471	1.2471	1.2121	1.1777
	81.6714	81:40:17	1.4232	1.3372	1.2501	1.2448	1.2133	1.1773
	81.9214	81:55:17	1.4253	1.3379	1.2486	1.2442	1.2182	1.182
	82.1717	82:10:18	1.428	1.341	1.2474	1.241	1.2119	1.1827
	82.4217	82:25:18	1.4184	1.3369	1.2551	1.236	1.2108	1.1707
	82.6719	82:40:19	1.4266	1.336	1.2568	1.2375	1.2112	1.1722
	82.9225	82:55:21	1.4245	1.3388	1.2532	1.2382	1.2083	1.1704
	83.1728	83:10:22	1.4265	1.3283	1.2532	1.2297	1.2015	1.1722
	83.4228	83:25:22	1.4236	1.3335	1.2562	1.2352	1.2025	1.1758
	83.6728	83:40:22	1.425	1.3327	1.2535	1.2358	1.2008	1.1713
	83.9231	83:55:23	1.434	1.3331	1.2482	1.2308	1.1973	1.1666
	84.1731	84:10:23	1.4309	1.3411	1.2562	1.229	1.2003	1.1632
	84.4233	84:25:24	1.4331	1.3376	1.2565	1.2349	1.1977	1.1583
	84.6733	84:40:24	1.4272	1.331	1.2489	1.2335	1.1986	1.1607
	84.9236	84:55:25	1.4376	1.3356	1.253	1.2379	1.1926	1.1544
	85.1742	85:10:27	1.4341	1.3346	1.2507	1.2334	1.1977	1.1609
	85.4242	85:25:27	1.4275	1.3274	1.2477	1.237	1.2006	1.1587
	85.6744	85:40:28	1.427	1.3346	1.2417	1.2315	1.1992	1.1589
	85.9244	85:55:28	1.4296	1.3308	1.2381	1.2275	1.1982	1.1543
	86.1747	86:10:29	1.4244	1.3371	1.236	1.2279	1.2012	1.1527
	86.4247	86:25:29	1.4345	1.3381	1.2314	1.2308	1.1997	1.1541
	86.675	86:40:30	1.4305	1.3316	1.2314	1.2239	1.2015	1.149
	86.925	86:55:30	1.4244	1.3309	1.232	1.232	1.1975	1.1485
	87.1753	87:10:31	1.4236	1.3338	1.2301	1.2299	1.1917	1.1488
	87.4258	87:25:33	1.4266	1.3392	1.2231	1.2317	1.2037	1.1502
	87.6764	87:40:35	1.4283	1.3379	1.228	1.2304	1.2014	1.1416
	87.9267	87:55:36	1.4251	1.3426	1.2304	1.2359	1.1994	1.1425
	88.1767	88:10:36	1.4223	1.337	1.2242	1.2361	1.1952	1.1471
	88.4269	88:25:37	1.4248	1.3412	1.2206	1.2306	1.1993	1.1456
	88.6769	88:40:37	1.4186	1.3324	1.2235	1.235	1.1944	1.1449
	88.9272	88:55:38	1.4187	1.3316	1.2264	1.2308	1.1954	1.1488
	89.1772	89:10:38	1.4198	1.3376	1.2283	1.2348	1.1983	1.1464
	89.4275	89:25:39	1.425	1.3262	1.2241	1.2311	1.1946	1.1396
	89.6775	89:40:39	1.4207	1.3291	1.2186	1.231	1.1919	1.1427
	89.9275	89:55:39	1.4218	1.3272	1.2227	1.2357	1.2	1.1398
	90.1778	90:10:40	1.42	1.3245	1.2113	1.2379	1.1977	1.1423
	90.4283	90:25:42	1.4216	1.3277	1.2151	1.2335	1.2085	1.1381
	90.6786	90:40:43	1.4156	1.3334	1.2159	1.2398	1.1969	1.1385
	90.9286	90:55:43	1.4159	1.327	1.2121	1.2395	1.196	1.1368
	91.1789	91:10:44	1.4147	1.3356	1.2172	1.2354	1.1977	1.1355
	91.4289	91:25:44	1.4133	1.3238	1.2121	1.2371	1.2006	1.1367
	91.6792	91:40:45	1.4168	1.3239	1.214	1.2339	1.2081	1.1365
	91.9297	91:55:47	1.4158	1.3289	1.2139	1.2368	1.2121	1.1327
	92.1803	92:10:49	1.4154	1.3239	1.2147	1.2342	1.2087	1.1386
	92.4306	92:25:50	1.4229	1.3218	1.2056	1.2371	1.2084	1.1446
	92.6794	92:40:46	1.4214	1.3171	1.2182	1.2409	1.2108	1.1472
	92.9297	92:55:47	1.4144	1.3159	1.216	1.2408	1.2122	1.1425
	93.1797	93:10:47	1.4189	1.3171	1.2197	1.2399	1.2112	1.1443
	93.43	93:25:48	1.4178	1.3212	1.218	1.2369	1.2114	1.1377
	93.68	93:40:48	1.4149	1.3198	1.2167	1.2424	1.2156	1.1323
	93.9303	93:55:49	1.4197	1.319	1.2082	1.2409	1.2154	1.1334
	94.1808	94:10:51	1.417	1.3058	1.2103	1.2422	1.2101	1.134
	94.4308	94:25:51	1.4223	1.3129	1.2128	1.2421	1.2227	1.1381
	94.6811	94:40:52	1.4162	1.3152	1.2198	1.2404	1.2343	1.1405
	94.9311	94:55:52	1.4236	1.3228	1.2218	1.2476	1.2605	1.1578
	95.1814	95:10:53	1.4233	1.316	1.2253	1.247	1.2636	1.1467
	95.4314	95:25:53	1.4166	1.3185	1.2149	1.2454	1.2664	1.1457
	95.6817	95:40:54	1.4033	1.3107	1.2083	1.2377	1.2533	1.1274
	95.9317	95:55:54	1.4003	1.3047	1.1999	1.2401	1.2503	1.1241
	96.1819	96:10:55	1.3999	1.2909	1.1966	1.2183	1.2414	1.1185
	96.4319	96:25:55	1.3957	1.303	1.2019	1.2206	1.2323	1.1064
	96.6825	96:40:57	1.3916	1.2994	1.1955	1.2224	1.2282	1.1057
	96.9328	96:55:58	1.4017	1.3042	1.1996	1.2199	1.2303	1.1094
	97.1828	97:10:58	1.4035	1.3076	1.1991	1.2205	1.239	1.1085
	97.4331	97:25:59	1.3996	1.301	1.192	1.2169	1.2399	1.1068
	97.6831	97:40:59	1.3955	1.2992	1.1903	1.2163	1.2387	1.1024
	97.9333	97:56:00	1.3846	1.2917	1.1942	1.2074	1.2428	1.0974
	98.1833	98:11:00	1.385	1.3046	1.1891	1.2138	1.2442	1.1023
	98.4336	98:26:01	1.3922	1.2914	1.186	1.2046	1.2392	1.1051
	98.6836	98:41:01	1.3856	1.2849	1.1831	1.2038	1.2371	1.1048
	98.9331	98:55:59	1.3802	1.2906	1.18	1.2033	1.238	1.0991
	99.1831	99:10:59	1.3753	1.2843	1.1821	1.1954	1.2387	1.0955
	99.4333	99:26:00	1.3756	1.2881	1.1751	1.1977	1.2509	1.0965
	99.6833	99:41:00	1.3668	1.2744	1.1761	1.1977	1.2526	1.0938
	99.9336	99:56:01	1.3827	1.2903	1.1871	1.2117	1.274	1.1108
	100.184	100:11:01	1.3768	1.2794	1.1817	1.2036	1.2804	1.1061
	100.434	100:26:01	1.3769	1.2751	1.1767	1.1975	1.274	1.0965
	100.684	100:41:02	1.3627	1.2713	1.1646	1.1906	1.2675	1.0914
	100.934	100:56:02	1.3478	1.2596	1.1571	1.179	1.2681	1.0855
	101.184	101:11:03	1.3433	1.2524	1.1538	1.1743	1.2495	1.0796
	101.435	101:26:05	1.3382	1.2394	1.1491	1.1567	1.2402	1.0651
	101.685	101:41:06	1.3381	1.2333	1.1431	1.1559	1.2278	1.0567
	101.936	101:56:08	1.3374	1.2339	1.1466	1.1522	1.2361	1.0596
	102.186	102:11:09	1.3262	1.2238	1.1403	1.1475	1.2214	1.0596
	102.436	102:26:09	1.3241	1.2293	1.142	1.1454	1.216	1.0604
	102.686	102:41:09	1.3187	1.2287	1.1389	1.1485	1.2098	1.0553
	102.936	102:56:10	1.3143	1.225	1.1331	1.1438	1.2069	1.0515
	103.186	103:11:10	1.3223	1.2267	1.1378	1.1467	1.2035	1.0538
	103.436	103:26:11	1.3205	1.2248	1.1418	1.1482	1.2075	1.0589
	103.686	103:41:11	1.3156	1.2242	1.1385	1.1456	1.196	1.065
	103.937	103:56:12	1.3195	1.218	1.1416	1.1492	1.1929	1.0601
	104.187	104:11:12	1.3218	1.2179	1.1397	1.1511	1.1934	1.0578
	104.438	104:26:15	1.3182	1.2096	1.1371	1.1489	1.1828	1.0543
	104.688	104:41:17	1.3209	1.2185	1.1437	1.1528	1.1785	1.0539
	104.938	104:56:17	1.324	1.2191	1.1383	1.1567	1.1799	1.0554
	105.188	105:11:18	1.3188	1.2223	1.143	1.1521	1.1818	1.0595
	105.439	105:26:20	1.3224	1.2244	1.1402	1.1535	1.1709	1.0644
	105.689	105:41:21	1.3218	1.2254	1.1424	1.1577	1.1781	1.0633
	105.939	105:56:21	1.3197	1.2259	1.138	1.1612	1.1714	1.0646
	106.189	106:11:22	1.3219	1.2244	1.1447	1.1612	1.1719	1.0681
	106.44	106:26:24	1.3176	1.2335	1.1439	1.1599	1.1745	1.0699
	106.69	106:41:25	1.3203	1.228	1.1469	1.1671	1.1763	1.0767
	106.94	106:56:25	1.3243	1.2329	1.1444	1.1644	1.1727	1.0719
	107.19	107:11:25	1.3237	1.2348	1.1453	1.1667	1.1688	1.0768
	107.441	107:26:26	1.3224	1.2297	1.1434	1.1681	1.1638	1.0778
	107.691	107:41:26	1.3218	1.2287	1.1413	1.1594	1.1671	1.0787
	107.941	107:56:27	1.3238	1.2271	1.1454	1.1654	1.1628	1.0815
	108.191	108:11:27	1.3269	1.236	1.1407	1.1652	1.1668	1.08
	108.441	108:26:28	1.3245	1.2377	1.1456	1.1639	1.1624	1.0829
	108.692	108:41:30	1.3209	1.2351	1.1403	1.1684	1.166	1.0817
	108.942	108:56:31	1.3145	1.239	1.1413	1.1674	1.1662	1.0833
	109.192	109:11:31	1.3177	1.2389	1.1406	1.1696	1.1637	1.0865
	109.442	109:26:31	1.3229	1.2369	1.1393	1.1662	1.1629	1.0834
	109.692	109:41:32	1.3179	1.2368	1.1446	1.1622	1.1629	1.0845
	109.943	109:56:34	1.3206	1.2388	1.1503	1.1678	1.1568	1.0861
	110.193	110:11:35	1.3187	1.2385	1.1433	1.1661	1.1635	1.0859
	110.443	110:26:35	1.325	1.2425	1.153	1.1714	1.159	1.0878
	110.693	110:41:36	1.3234	1.2383	1.1485	1.1676	1.1579	1.0841
	110.944	110:56:38	1.3302	1.2444	1.1455	1.1708	1.1621	1.0854
	111.194	111:11:39	1.3283	1.2464	1.1479	1.1711	1.1601	1.0831
	111.444	111:26:39	1.3322	1.2408	1.1473	1.1659	1.1568	1.0822
	111.694	111:41:39	1.3339	1.239	1.1434	1.1695	1.1514	1.0862
	111.944	111:56:40	1.333	1.2386	1.1405	1.1738	1.156	1.0831
	112.194	112:11:40	1.3384	1.2401	1.1484	1.1687	1.1501	1.0863
	112.445	112:26:41	1.3417	1.241	1.1475	1.1679	1.1439	1.083
	112.695	112:41:43	1.3366	1.2333	1.1499	1.1713	1.1415	1.0805
	112.946	112:56:44	1.3395	1.2408	1.1482	1.1736	1.1369	1.0828
	113.196	113:11:46	1.3385	1.24	1.1472	1.1691	1.14	1.0828
	113.446	113:26:47	1.3378	1.2431	1.1536	1.1724	1.1389	1.0798
	113.696	113:41:47	1.3338	1.2374	1.1461	1.1711	1.1387	1.0806
	113.946	113:56:47	1.3289	1.2319	1.1471	1.1724	1.1371	1.0797
	114.197	114:11:48	1.3316	1.2323	1.1455	1.1715	1.1423	1.0777
	114.447	114:26:48	1.3255	1.2325	1.1419	1.1664	1.1438	1.0857
	114.697	114:41:49	1.315	1.2333	1.142	1.1723	1.1376	1.0817
	114.947	114:56:49	1.3112	1.2371	1.143	1.1702	1.1421	1.0833
	115.197	115:11:50	1.312	1.2377	1.1449	1.1662	1.1378	1.0832
	115.447	115:26:50	1.308	1.2377	1.1423	1.1774	1.1308	1.0781
	115.698	115:41:52	1.3105	1.231	1.1492	1.1683	1.1372	1.0808
	115.948	115:56:53	1.3074	1.2298	1.146	1.1748	1.1356	1.0826
	116.198	116:11:53	1.3096	1.2264	1.1465	1.1716	1.1402	1.0808
	116.448	116:26:54	1.3026	1.2266	1.1445	1.1688	1.1337	1.079
	116.698	116:41:54	1.3012	1.2317	1.1452	1.1712	1.1391	1.0823
	116.949	116:56:55	1.3043	1.2299	1.1465	1.1736	1.1337	1.0762
	117.199	117:11:55	1.3062	1.2302	1.1503	1.177	1.1455	1.0848
	117.449	117:26:56	1.3113	1.2446	1.1534	1.177	1.1607	1.0919
	117.699	117:41:56	1.315	1.2402	1.1595	1.1844	1.1613	1.0975
	117.949	117:56:56	1.3168	1.2361	1.1543	1.1852	1.1744	1.0955
	118.199	118:11:57	1.3074	1.2348	1.1556	1.1771	1.1671	1.0919
	118.449	118:26:57	1.3077	1.2287	1.1441	1.1696	1.1637	1.0926
	118.699	118:41:58	1.3009	1.2223	1.1433	1.17	1.154	1.0846
	118.949	118:56:58	1.2893	1.2185	1.1383	1.164	1.143	1.0807
	119.2	119:11:59	1.2863	1.2174	1.1343	1.1613	1.1354	1.0755
	119.45	119:26:59	1.2915	1.211	1.132	1.156	1.1388	1.0809
	119.701	119:42:02	1.2791	1.2087	1.1295	1.157	1.1246	1.076
	119.951	119:57:04	1.2755	1.2047	1.1266	1.1456	1.1189	1.0758
	120.201	120:12:04	1.2763	1.2083	1.1212	1.1419	1.1116	1.0673
	120.451	120:27:05	1.2713	1.2036	1.1261	1.1361	1.1012	1.0648
	120.701	120:42:05	1.2767	1.1979	1.128	1.1427	1.1154	1.0742
	120.952	120:57:06	1.2704	1.1979	1.1251	1.1335	1.1111	1.0714
	121.202	121:12:08	1.2678	1.2072	1.1237	1.1467	1.11	1.0686
	121.453	121:27:09	1.2702	1.2025	1.13	1.1399	1.1129	1.0733
	121.703	121:42:11	1.269	1.2034	1.1246	1.1441	1.1161	1.0712
	121.953	121:57:12	1.271	1.2075	1.1248	1.1446	1.1108	1.0679
	122.204	122:12:14	1.2699	1.2068	1.1238	1.1459	1.1049	1.0692
	122.454	122:27:16	1.2776	1.2074	1.1235	1.149	1.0986	1.0634
	122.705	122:42:17	1.2789	1.1959	1.1294	1.1481	1.0963	1.0671
	122.955	122:57:17	1.2705	1.2019	1.1235	1.1416	1.0928	1.0664
	123.205	123:12:18	1.2735	1.1981	1.1221	1.1407	1.0925	1.0609
	123.455	123:27:18	1.2743	1.2043	1.1272	1.1464	1.0939	1.0634
	123.705	123:42:19	1.2705	1.1971	1.1162	1.149	1.0879	1.0567
	123.956	123:57:21	1.2733	1.1966	1.1187	1.1452	1.0889	1.0588
	124.206	124:12:22	1.2685	1.1939	1.1157	1.145	1.0896	1.0576
	124.456	124:27:22	1.2613	1.1895	1.1071	1.1443	1.0856	1.055
	124.706	124:42:23	1.2602	1.1866	1.11	1.1462	1.0752	1.0559
	124.957	124:57:25	1.2595	1.1822	1.109	1.1501	1.0785	1.0572
	125.207	125:12:26	1.2472	1.1766	1.1057	1.1434	1.0776	1.0549
	125.457	125:27:26	1.2523	1.1795	1.101	1.1436	1.0715	1.0484
	125.707	125:42:27	1.2524	1.1792	1.1011	1.141	1.0684	1.0503
	125.957	125:57:27	1.2539	1.1789	1.1067	1.1376	1.0654	1.0475
	126.208	126:12:28	1.2472	1.1829	1.1068	1.1429	1.0559	1.0515
	126.458	126:27:28	1.2501	1.1787	1.1014	1.141	1.0522	1.045
	126.708	126:42:29	1.2481	1.177	1.1039	1.1476	1.0563	1.0523
	126.958	126:57:29	1.2468	1.1811	1.1043	1.1434	1.0537	1.0488
	127.208	127:12:30	1.252	1.1745	1.1097	1.1428	1.0541	1.0477

## Sheet: Figure 1g SKOV3-BCMA 1-3
Figure 1g	SKOV3-BCMA E:T 1:3
	Normalize Time: 27:39:45
	Time (Hour)	Time (hh:mm:ss)	Only Tumor	NT	CD19 CAR	BCMA CAR	BC19 CAR	19BC CAR
	0	00:00:00	0	0	0	0	0	0
	0.010556	00:00:38	0.0041	0.0001	0.0014	0.0033	0.0005	0.0023
	1.89944	01:53:58	0.0896	0.0699	0.0687	0.056	0.0545	0.0577
	2.14972	02:08:59	0.1235	0.0942	0.0928	0.0847	0.0838	0.0894
	2.39972	02:23:59	0.1589	0.1327	0.1294	0.1091	0.1051	0.1159
	2.64972	02:38:59	0.1924	0.1559	0.1624	0.134	0.1274	0.152
	2.89972	02:53:59	0.235	0.1886	0.194	0.1564	0.1536	0.1793
	3.15	03:09:00	0.265	0.2155	0.2197	0.1762	0.1792	0.2062
	3.4	03:24:00	0.2909	0.2445	0.2554	0.197	0.202	0.2428
	3.65028	03:39:01	0.313	0.2626	0.2797	0.2149	0.226	0.2604
	3.90028	03:54:01	0.33	0.2771	0.2966	0.2318	0.242	0.2797
	4.15056	04:09:02	0.3493	0.296	0.3189	0.2541	0.2587	0.2945
	4.40083	04:24:03	0.357	0.3175	0.3339	0.2581	0.2719	0.3178
	4.65111	04:39:04	0.3695	0.3272	0.3465	0.2756	0.2865	0.3311
	4.90111	04:54:04	0.3827	0.339	0.3602	0.2853	0.2953	0.34
	5.15111	05:09:04	0.3878	0.34	0.3724	0.2912	0.3098	0.3488
	5.40139	05:24:05	0.3982	0.3474	0.3866	0.3003	0.3139	0.3623
	5.65167	05:39:06	0.4079	0.3615	0.3955	0.31	0.3284	0.372
	5.90167	05:54:06	0.4168	0.3726	0.4005	0.3183	0.3351	0.3834
	6.15194	06:09:07	0.4165	0.3785	0.4069	0.3242	0.3376	0.3835
	6.40194	06:24:07	0.4199	0.379	0.4074	0.3239	0.3395	0.3838
	6.65194	06:39:07	0.4318	0.3898	0.4108	0.3362	0.3507	0.3965
	6.90194	06:54:07	0.4545	0.3991	0.4312	0.3491	0.3649	0.4133
	7.15222	07:09:08	0.4538	0.4078	0.4315	0.3543	0.3726	0.4133
	7.40222	07:24:08	0.4687	0.4111	0.4385	0.3609	0.378	0.4264
	7.6525	07:39:09	0.4809	0.43	0.4551	0.379	0.3963	0.4346
	7.9025	07:54:09	0.4861	0.4344	0.4603	0.3855	0.4093	0.4468
	8.15278	08:09:10	0.4974	0.4366	0.4683	0.3851	0.4055	0.4567
	8.40278	08:24:10	0.5163	0.4488	0.4734	0.4029	0.425	0.4665
	8.65278	08:39:10	0.5273	0.4588	0.484	0.418	0.4416	0.4723
	8.90278	08:54:10	0.5316	0.4764	0.4961	0.4351	0.4527	0.495
	9.15278	09:09:10	0.5389	0.4879	0.5129	0.4408	0.4624	0.5017
	9.40306	09:24:11	0.5471	0.4988	0.5145	0.446	0.4722	0.5083
	9.65306	09:39:11	0.5662	0.5028	0.5277	0.4614	0.4818	0.5139
	9.90306	09:54:11	0.5752	0.5251	0.5357	0.4794	0.495	0.5333
	10.1531	10:09:11	0.5848	0.5346	0.5485	0.4844	0.5086	0.5409
	10.4031	10:24:11	0.5933	0.5411	0.5522	0.4974	0.5188	0.547
	10.6531	10:39:11	0.5979	0.551	0.5585	0.5082	0.5174	0.5585
	10.9031	10:54:11	0.6058	0.5606	0.5652	0.52	0.5243	0.5661
	11.1533	11:09:12	0.6161	0.5586	0.5737	0.5237	0.5328	0.5731
	11.4036	11:24:13	0.6157	0.5691	0.581	0.528	0.5399	0.5717
	11.6539	11:39:14	0.6209	0.5806	0.5822	0.5326	0.5504	0.5747
	11.9039	11:54:14	0.6233	0.5755	0.5822	0.5396	0.5562	0.5876
	12.1539	12:09:14	0.6286	0.5783	0.5881	0.5435	0.5654	0.5874
	12.4039	12:24:14	0.6358	0.5859	0.5933	0.5497	0.5709	0.5886
	12.6539	12:39:14	0.6314	0.5897	0.6031	0.5508	0.5763	0.5965
	12.9039	12:54:14	0.6448	0.5818	0.5964	0.5544	0.5806	0.5998
	13.1539	13:09:14	0.6528	0.5911	0.6109	0.5534	0.5833	0.6
	13.4042	13:24:15	0.6565	0.5944	0.6125	0.5563	0.5858	0.6118
	13.6544	13:39:16	0.6669	0.6062	0.623	0.5613	0.5922	0.6212
	13.905	13:54:18	0.6705	0.6191	0.6251	0.5678	0.5965	0.6259
	14.1553	14:09:19	0.6743	0.6154	0.6371	0.5747	0.5983	0.6311
	14.4053	14:24:19	0.6857	0.6273	0.6339	0.5772	0.6054	0.637
	14.6553	14:39:19	0.6876	0.6301	0.6449	0.5905	0.6096	0.6394
	14.9053	14:54:19	0.6961	0.643	0.652	0.5998	0.6212	0.6485
	15.1556	15:09:20	0.7049	0.6515	0.6711	0.6026	0.6216	0.6557
	15.4058	15:24:21	0.717	0.6574	0.6703	0.6092	0.6358	0.6676
	15.6561	15:39:22	0.7229	0.6695	0.6846	0.6278	0.6447	0.665
	15.9061	15:54:22	0.735	0.6675	0.6805	0.623	0.6565	0.6796
	16.1564	16:09:23	0.7452	0.6819	0.6925	0.6282	0.6743	0.6977
	16.4064	16:24:23	0.7481	0.6861	0.7047	0.6392	0.6789	0.6933
	16.6564	16:39:23	0.7602	0.6921	0.7043	0.6524	0.6836	0.705
	16.9064	16:54:23	0.7645	0.7019	0.7203	0.6579	0.6978	0.7172
	17.1564	17:09:23	0.7799	0.7121	0.7186	0.674	0.7069	0.7346
	17.4067	17:24:24	0.7788	0.72	0.7241	0.673	0.7188	0.7356
	17.6567	17:39:24	0.7865	0.7248	0.7387	0.685	0.7343	0.7382
	17.9069	17:54:25	0.7875	0.7398	0.742	0.6934	0.7462	0.7557
	18.1569	18:09:25	0.8038	0.7398	0.7517	0.7059	0.75	0.7515
	18.4069	18:24:25	0.8049	0.7472	0.7595	0.7191	0.7557	0.7615
	18.6572	18:39:26	0.8082	0.7596	0.776	0.7221	0.771	0.7691
	18.9072	18:54:26	0.8225	0.76	0.7797	0.7387	0.7878	0.7655
	19.1575	19:09:27	0.8334	0.7718	0.7962	0.7484	0.7959	0.784
	19.4078	19:24:28	0.8446	0.7836	0.8082	0.7534	0.8033	0.789
	19.6581	19:39:29	0.8534	0.7968	0.8143	0.7713	0.8214	0.8077
	19.9081	19:54:29	0.8527	0.7961	0.8111	0.7689	0.8249	0.8016
	20.1583	20:09:30	0.8639	0.8034	0.8194	0.7776	0.833	0.8046
	20.4083	20:24:30	0.8709	0.8115	0.8319	0.7904	0.8362	0.8183
	20.6586	20:39:31	0.8733	0.8313	0.8345	0.8082	0.85	0.8294
	20.9086	20:54:31	0.8851	0.8419	0.8491	0.8141	0.8617	0.8377
	21.1586	21:09:31	0.895	0.8463	0.8602	0.8315	0.8787	0.8472
	21.4089	21:24:32	0.9073	0.8528	0.8525	0.8324	0.879	0.8498
	21.6592	21:39:33	0.9058	0.8647	0.8651	0.8488	0.8844	0.8582
	21.9092	21:54:33	0.9105	0.8713	0.8792	0.8465	0.8912	0.8775
	22.1592	22:09:33	0.9093	0.8814	0.881	0.8489	0.8999	0.8839
	22.4092	22:24:33	0.911	0.8751	0.8722	0.8543	0.9049	0.8885
	22.6592	22:39:33	0.9112	0.8677	0.8642	0.8527	0.8897	0.8746
	22.9094	22:54:34	0.9253	0.8768	0.8752	0.8596	0.9025	0.8883
	23.1594	23:09:34	0.9261	0.8709	0.8829	0.8537	0.8998	0.8955
	23.41	23:24:36	0.9366	0.8919	0.8889	0.8787	0.9209	0.904
	23.6603	23:39:37	0.9536	0.9002	0.8976	0.8929	0.9342	0.9272
	23.9103	23:54:37	0.9647	0.9189	0.9149	0.903	0.9428	0.9369
	24.1603	24:09:37	0.97	0.9295	0.922	0.9072	0.955	0.9518
	24.4103	24:24:37	0.9738	0.9336	0.9241	0.9164	0.9517	0.9524
	24.6603	24:39:37	0.9808	0.9387	0.9368	0.9258	0.9548	0.9608
	24.9103	24:54:37	0.9797	0.9411	0.9457	0.931	0.9597	0.9583
	25.1603	25:09:37	0.9877	0.9497	0.9515	0.9371	0.9694	0.9697
	25.4106	25:24:38	0.9946	0.9628	0.9675	0.9449	0.9813	0.9695
	25.6608	25:39:39	0.9924	0.9585	0.9565	0.9641	0.9727	0.988
	25.9111	25:54:40	0.997	0.9499	0.967	0.9516	0.964	0.9804
	26.1611	26:09:40	0.9995	0.9702	0.9733	0.9536	0.9677	0.9904
	26.4114	26:24:41	0.9973	0.9646	0.9782	0.956	0.9667	0.9912
	26.6614	26:39:41	1.0071	0.977	0.9774	0.9647	0.9812	0.9952
	26.9117	26:54:42	1.0063	0.9849	0.9944	0.9831	0.9866	1.0025
	27.1619	27:09:43	1.0154	0.9939	0.9916	0.9935	0.9963	1.0165
	27.4122	27:24:44	0.9993	0.9894	0.9829	0.9803	0.9849	1.0057
	27.6625	27:39:45	1	1	1	1	1	1
	30.3847	30:23:05	0.8431	0.9273	0.9121	0.9579	0.8324	0.9096
	30.6347	30:38:05	0.8983	0.9522	0.9513	0.9372	0.9022	0.944
	30.8847	30:53:05	0.9461	0.969	0.9706	0.9352	0.9374	0.9586
	31.1347	31:08:05	0.9809	0.9881	0.9902	0.9698	0.968	0.988
	31.385	31:23:06	1.0017	0.9991	1.0218	1.0175	0.9915	1.0135
	31.6353	31:38:07	1.0295	1.0378	1.0454	1.0813	1.0375	1.0449
	31.8853	31:53:07	1.0508	1.0545	1.0623	1.1011	1.0651	1.0656
	32.1356	32:08:08	1.065	1.0766	1.0811	1.1218	1.0893	1.0904
	32.3856	32:23:08	1.0741	1.0816	1.1098	1.1309	1.1025	1.0962
	32.6358	32:38:09	1.0763	1.0968	1.119	1.1364	1.1149	1.107
	32.8861	32:53:10	1.1021	1.1229	1.1399	1.1691	1.1456	1.1238
	33.1361	33:08:10	1.1064	1.128	1.1495	1.1673	1.1534	1.1328
	33.3864	33:23:11	1.1118	1.126	1.1387	1.162	1.1384	1.128
	33.6364	33:38:11	1.1261	1.1327	1.1575	1.1701	1.1435	1.1448
	33.8867	33:53:12	1.1237	1.1303	1.1469	1.1425	1.1286	1.1267
	34.1367	34:08:12	1.1354	1.1339	1.1499	1.1456	1.1328	1.1385
	34.3869	34:23:13	1.1462	1.1312	1.156	1.1387	1.1273	1.1445
	34.6372	34:38:14	1.157	1.1384	1.1574	1.1312	1.1225	1.1457
	34.8875	34:53:15	1.1569	1.132	1.1609	1.1301	1.1133	1.1344
	35.1375	35:08:15	1.1528	1.1348	1.1717	1.1185	1.1167	1.144
	35.3875	35:23:15	1.1578	1.1509	1.1728	1.1116	1.1209	1.1492
	35.6378	35:38:16	1.1585	1.146	1.1747	1.1076	1.1017	1.1567
	35.8878	35:53:16	1.1492	1.1504	1.1741	1.1104	1.1086	1.152
	36.1381	36:08:17	1.1617	1.1492	1.1784	1.1178	1.0977	1.1445
	36.3881	36:23:17	1.162	1.1598	1.1809	1.1076	1.1041	1.1384
	36.6383	36:38:18	1.172	1.1573	1.1841	1.1015	1.108	1.137
	36.8886	36:53:19	1.1702	1.1428	1.1883	1.0984	1.0968	1.1298
	37.1386	37:08:19	1.1786	1.1335	1.1801	1.0791	1.0903	1.1307
	37.3886	37:23:19	1.1867	1.127	1.1807	1.0655	1.0835	1.1232
	37.6386	37:38:19	1.1708	1.1329	1.1823	1.071	1.0826	1.1245
	37.8889	37:53:20	1.1825	1.1236	1.1758	1.0675	1.0736	1.1293
	38.1392	38:08:21	1.1844	1.1219	1.1793	1.071	1.0672	1.121
	38.3894	38:23:22	1.1845	1.1313	1.1857	1.0707	1.0709	1.1216
	38.6397	38:38:23	1.1932	1.1266	1.1848	1.0595	1.0763	1.126
	38.89	38:53:24	1.1948	1.1221	1.1929	1.059	1.0775	1.1179
	39.1403	39:08:25	1.1955	1.1316	1.1937	1.0567	1.0769	1.1196
	39.3903	39:23:25	1.1999	1.1249	1.2018	1.0489	1.0792	1.1254
	39.6403	39:38:25	1.2007	1.1302	1.1924	1.0546	1.0806	1.1259
	39.8906	39:53:26	1.1956	1.1279	1.1897	1.0556	1.0954	1.1339
	40.1406	40:08:26	1.1949	1.1205	1.1951	1.0701	1.0845	1.1395
	40.3908	40:23:27	1.2015	1.1025	1.1973	1.0738	1.0913	1.1422
	40.6411	40:38:28	1.197	1.1126	1.1967	1.0784	1.1008	1.1398
	40.8914	40:53:29	1.2053	1.1147	1.2031	1.0847	1.101	1.141
	41.1417	41:08:30	1.2024	1.1235	1.2031	1.0868	1.1003	1.1419
	41.3919	41:23:31	1.198	1.1226	1.1975	1.102	1.1002	1.1427
	41.6419	41:38:31	1.2015	1.1324	1.2088	1.1111	1.102	1.1585
	41.8919	41:53:31	1.1998	1.1456	1.2096	1.1079	1.1052	1.1517
	42.1419	42:08:31	1.2017	1.1493	1.218	1.1104	1.1099	1.1563
	42.3922	42:23:32	1.2135	1.1473	1.2266	1.1108	1.1119	1.1516
	42.6422	42:38:32	1.2195	1.1499	1.2339	1.1118	1.1177	1.1549
	42.8928	42:53:34	1.2302	1.1504	1.2336	1.1134	1.1316	1.1627
	43.1431	43:08:35	1.235	1.1582	1.2288	1.1197	1.1167	1.1711
	43.3933	43:23:36	1.2505	1.1614	1.245	1.1384	1.1266	1.1757
	43.6436	43:38:37	1.2626	1.1624	1.2488	1.1539	1.1291	1.1668
	43.8936	43:53:37	1.2703	1.1649	1.2613	1.161	1.137	1.1849
	44.1439	44:08:38	1.2788	1.1899	1.2602	1.1621	1.1485	1.1923
	44.3936	44:23:37	1.2788	1.1789	1.2691	1.1677	1.1407	1.1904
	44.6439	44:38:38	1.2724	1.1836	1.2706	1.1672	1.1405	1.1894
	44.8942	44:53:39	1.3013	1.1893	1.2756	1.1711	1.149	1.1963
	45.1447	45:08:41	1.2971	1.1956	1.2969	1.1786	1.1452	1.1973
	45.3947	45:23:41	1.2936	1.2078	1.2956	1.1857	1.1482	1.1993
	45.6447	45:38:41	1.3109	1.2182	1.3041	1.1884	1.1639	1.2117
	45.8947	45:53:41	1.3258	1.2519	1.3231	1.2258	1.1739	1.2152
	46.1447	46:08:41	1.3344	1.2634	1.3249	1.2433	1.1836	1.229
	46.395	46:23:42	1.3555	1.2904	1.3382	1.2608	1.2038	1.2364
	46.645	46:38:42	1.3705	1.2978	1.3385	1.2659	1.2226	1.2511
	46.8953	46:53:43	1.3643	1.3044	1.3375	1.2641	1.2271	1.2499
	47.1456	47:08:44	1.3742	1.3016	1.3352	1.2645	1.213	1.2446
	47.3958	47:23:45	1.3848	1.2885	1.3403	1.2629	1.2026	1.2547
	47.6458	47:38:45	1.3852	1.2841	1.3297	1.2622	1.1891	1.2489
	47.8958	47:53:45	1.3753	1.2892	1.3377	1.259	1.1841	1.238
	48.1458	48:08:45	1.3889	1.2914	1.3374	1.2607	1.178	1.242
	48.3958	48:23:45	1.3983	1.3167	1.3464	1.2518	1.1809	1.2454
	48.6461	48:38:46	1.4142	1.3237	1.3625	1.2642	1.1914	1.2648
	48.8961	48:53:46	1.3896	1.3271	1.3474	1.2657	1.1864	1.2472
	49.1464	49:08:47	1.3887	1.2986	1.3205	1.2377	1.1697	1.2351
	49.3967	49:23:48	1.3711	1.2853	1.2966	1.2199	1.1431	1.2168
	49.6469	49:38:49	1.3441	1.2793	1.2691	1.2062	1.1243	1.1916
	49.8969	49:53:49	1.3689	1.2972	1.2967	1.2109	1.1376	1.2259
	50.1469	50:08:49	1.3924	1.3198	1.3119	1.2227	1.1533	1.2256
	50.3972	50:23:50	1.4022	1.3254	1.3192	1.2359	1.1581	1.2204
	50.6472	50:38:50	1.3977	1.3549	1.3359	1.2377	1.1457	1.2333
	50.8972	50:53:50	1.4041	1.3428	1.3438	1.233	1.1339	1.2416
	51.1472	51:08:50	1.4198	1.3518	1.3588	1.2187	1.1289	1.2343
	51.3975	51:23:51	1.418	1.361	1.3704	1.2293	1.1332	1.2435
	51.6475	51:38:51	1.4133	1.3547	1.367	1.2235	1.1104	1.2266
	51.8978	51:53:52	1.4166	1.3628	1.3725	1.2154	1.1075	1.2295
	52.1478	52:08:52	1.4193	1.3596	1.3811	1.2144	1.1076	1.2257
	52.3981	52:23:53	1.4232	1.3765	1.3885	1.2028	1.1077	1.2185
	52.6486	52:38:55	1.4232	1.385	1.3914	1.1909	1.1088	1.2179
	52.8989	52:53:56	1.449	1.4164	1.4276	1.2083	1.1216	1.235
	53.1489	53:08:56	1.4358	1.4173	1.4353	1.1927	1.1225	1.2233
	53.3994	53:23:58	1.4178	1.4259	1.4216	1.1971	1.1182	1.2278
	53.65	53:39:00	1.4061	1.4196	1.4103	1.1845	1.1089	1.2185
	53.9	53:54:00	1.3886	1.416	1.3987	1.1825	1.0945	1.2014
	54.15	54:09:00	1.3723	1.3954	1.3633	1.1524	1.0895	1.1843
	54.4003	54:24:01	1.3584	1.3894	1.3636	1.1356	1.0623	1.1666
	54.6503	54:39:01	1.3509	1.3785	1.3571	1.1415	1.0687	1.1748
	54.9006	54:54:02	1.3614	1.3602	1.3427	1.1226	1.0414	1.1667
	55.1511	55:09:04	1.3422	1.3336	1.3406	1.1109	1.0346	1.158
	55.4014	55:24:05	1.3571	1.3389	1.3483	1.1194	1.0225	1.1482
	55.6514	55:39:05	1.3747	1.3433	1.342	1.1256	1.0253	1.1533
	55.9017	55:54:06	1.3789	1.3481	1.3643	1.1286	1.0328	1.1395
	56.1519	56:09:07	1.3864	1.3534	1.365	1.1286	1.0312	1.1546
	56.4019	56:24:07	1.3779	1.3382	1.3497	1.1079	1.0111	1.1267
	56.6519	56:39:07	1.4121	1.3435	1.3917	1.1077	1.0113	1.152
	56.9022	56:54:08	1.4858	1.3816	1.4771	1.1431	1.0461	1.1843
	57.1522	57:09:08	1.5095	1.4085	1.5078	1.1479	1.0575	1.206
	57.4025	57:24:09	1.5309	1.4161	1.5382	1.1436	1.0691	1.2194
	57.6525	57:39:09	1.5446	1.4257	1.5431	1.1492	1.0717	1.2248
	57.9028	57:54:10	1.5479	1.4291	1.5484	1.1384	1.045	1.2167
	58.1528	58:09:10	1.5504	1.4382	1.5579	1.1412	1.0471	1.2214
	58.4033	58:24:12	1.5504	1.4298	1.5507	1.1341	1.0435	1.219
	58.6536	58:39:13	1.5564	1.4283	1.5544	1.1302	1.0448	1.2173
	58.9036	58:54:13	1.5528	1.4319	1.5672	1.1293	1.033	1.2181
	59.1539	59:09:14	1.5516	1.4287	1.5661	1.1293	1.0431	1.2212
	59.4039	59:24:14	1.5549	1.4333	1.5715	1.1251	1.0401	1.2172
	59.6542	59:39:15	1.5558	1.4413	1.5819	1.1156	1.031	1.2186
	59.9042	59:54:15	1.561	1.4232	1.5762	1.1089	1.0229	1.2125
	60.1544	60:09:16	1.5709	1.4233	1.5776	1.0994	1.0113	1.2079
	60.405	60:24:18	1.5549	1.4166	1.5815	1.1053	1.0139	1.2105
	60.6556	60:39:20	1.5705	1.4219	1.5868	1.095	1.0172	1.202
	60.9058	60:54:21	1.5687	1.423	1.584	1.0907	1.0198	1.2054
	61.1564	61:09:23	1.5861	1.4137	1.5891	1.0798	1.0103	1.1992
	61.4067	61:24:24	1.5973	1.4214	1.5993	1.0797	1.002	1.1913
	61.6567	61:39:24	1.603	1.4153	1.5969	1.0724	0.9965	1.1803
	61.9069	61:54:25	1.6053	1.4171	1.5927	1.0755	0.9965	1.1734
	62.1569	62:09:25	1.6236	1.4024	1.6057	1.0591	0.9876	1.1683
	62.4072	62:24:26	1.6393	1.4129	1.6044	1.0561	0.9948	1.1498
	62.6578	62:39:28	1.6349	1.4024	1.604	1.0593	0.9913	1.1463
	62.9086	62:54:31	1.6383	1.4064	1.6076	1.0638	0.9955	1.1467
	63.1592	63:09:33	1.6417	1.3902	1.6024	1.0615	0.9976	1.1377
	63.4092	63:24:33	1.6359	1.3968	1.5927	1.0669	0.9891	1.1352
	63.6594	63:39:34	1.6347	1.3922	1.5947	1.0683	0.9845	1.1297
	63.9094	63:54:34	1.6225	1.3947	1.5949	1.0666	0.9836	1.1172
	64.1597	64:09:35	1.6217	1.3905	1.6084	1.0575	0.9765	1.1235
	64.4097	64:24:35	1.6295	1.3929	1.614	1.0561	0.9856	1.1104
	64.66	64:39:36	1.6341	1.392	1.6109	1.0508	0.9815	1.1145
	64.91	64:54:36	1.6345	1.3924	1.6169	1.049	0.9786	1.1155
	65.1608	65:09:39	1.6281	1.3995	1.6152	1.0455	0.9726	1.1123
	65.4114	65:24:41	1.6428	1.3919	1.6278	1.0477	0.982	1.118
	65.6614	65:39:41	1.6426	1.3861	1.6298	1.0457	0.9786	1.1287
	65.9117	65:54:42	1.654	1.3987	1.6413	1.0391	0.9751	1.135
	66.1617	66:09:42	1.6607	1.3964	1.6398	1.0336	0.9744	1.1272
	66.4119	66:24:43	1.6627	1.3866	1.6335	1.0366	0.9699	1.1285
	66.6619	66:39:43	1.6786	1.3864	1.6356	1.0428	0.9741	1.1153
	66.9122	66:54:44	1.6772	1.3903	1.6384	1.0418	0.9764	1.1089
	67.1622	67:09:44	1.709	1.3939	1.6399	1.0406	0.9782	1.1117
	67.4122	67:24:44	1.7146	1.4166	1.6512	1.0585	0.9942	1.1222
	67.6625	67:39:45	1.6919	1.4167	1.662	1.0747	1.0006	1.1134
	67.9125	67:54:45	1.6891	1.42	1.6473	1.0679	1.0001	1.1134
	68.1611	68:09:40	1.673	1.4156	1.6488	1.066	0.9985	1.1065
	68.4114	68:24:41	1.6662	1.4098	1.6217	1.0613	0.9994	1.1131
	68.6619	68:39:43	1.6732	1.4409	1.6479	1.0755	1.0009	1.1261
	68.9122	68:54:44	1.648	1.4271	1.6202	1.0706	1.0084	1.114
	69.1622	69:09:44	1.6367	1.4223	1.6108	1.0705	1.0062	1.1088
	69.4125	69:24:45	1.6735	1.4081	1.6063	1.051	0.984	1.1043
	69.6631	69:39:47	1.731	1.4588	1.6575	1.0698	1.0034	1.133
	69.9131	69:54:47	1.7611	1.4874	1.6948	1.0906	1.0152	1.1511
	70.1633	70:09:48	1.7788	1.5016	1.6925	1.0961	1.026	1.1622
	70.4133	70:24:48	1.8105	1.5138	1.7195	1.1043	1.0384	1.1627
	70.6636	70:39:49	1.8172	1.5151	1.7229	1.1038	1.0375	1.1768
	70.9136	70:54:49	1.835	1.5141	1.7102	1.0992	1.0355	1.1844
	71.1639	71:09:50	1.8408	1.5308	1.726	1.0891	1.0329	1.1758
	71.4139	71:24:50	1.8547	1.5229	1.7257	1.0852	1.022	1.1734
	71.6639	71:39:50	1.8476	1.5237	1.7221	1.0754	1.0181	1.181
	71.9142	71:54:51	1.8527	1.5302	1.7324	1.072	1.0194	1.1724
	72.1642	72:09:51	1.8591	1.5318	1.7148	1.0742	1.0176	1.1634
	72.4144	72:24:52	1.8666	1.51	1.7174	1.0763	1.0135	1.1622
	72.6644	72:39:52	1.8699	1.5215	1.7099	1.0828	1.0086	1.1631
	72.9147	72:54:53	1.8852	1.5167	1.716	1.0873	1.0101	1.1725
	73.165	73:09:54	1.8836	1.5261	1.7213	1.0888	1.0105	1.1616
	73.4153	73:24:55	1.8836	1.5248	1.7313	1.0908	1.011	1.1665
	73.6653	73:39:55	1.8901	1.5259	1.7304	1.095	1.0211	1.1598
	73.9156	73:54:56	1.8952	1.538	1.7291	1.0921	1.0089	1.1689
	74.1656	74:09:56	1.895	1.5471	1.7282	1.1062	1.0161	1.1671
	74.4158	74:24:57	1.8777	1.5516	1.7164	1.098	1.0195	1.1722
	74.6658	74:39:57	1.9062	1.5762	1.745	1.1101	1.0169	1.1934
	74.9161	74:54:58	1.8986	1.593	1.7501	1.1125	1.0192	1.1962
	75.1661	75:09:58	1.8959	1.5841	1.7388	1.1182	1.0118	1.1939
	75.4167	75:25:00	1.9102	1.5997	1.7427	1.124	1.0096	1.1959
	75.6669	75:40:01	1.9177	1.6266	1.7477	1.1485	1.0312	1.2174
	75.9169	75:55:01	1.9117	1.6662	1.7582	1.1573	1.0392	1.2276
	76.1672	76:10:02	1.934	1.6625	1.7553	1.1727	1.046	1.2198
	76.4178	76:25:04	1.931	1.6663	1.7425	1.1736	1.0502	1.2175
	76.6681	76:40:05	1.9455	1.6717	1.741	1.1721	1.0508	1.2167
	76.9181	76:55:05	1.9408	1.6644	1.7291	1.1747	1.046	1.2192
	77.1683	77:10:06	1.9389	1.6613	1.7295	1.1657	1.0403	1.2148
	77.4183	77:25:06	1.9372	1.661	1.7271	1.1593	1.0319	1.2209
	77.6683	77:40:06	1.9441	1.6656	1.7361	1.1729	1.0394	1.2248
	77.9186	77:55:07	1.9311	1.6686	1.7342	1.1627	1.0269	1.2183
	78.1686	78:10:07	1.9361	1.6623	1.7434	1.1591	1.0199	1.2126
	78.4189	78:25:08	1.9569	1.6673	1.7276	1.1599	1.0215	1.2157
	78.6689	78:40:08	1.9525	1.6472	1.7212	1.1575	1.0239	1.2166
	78.9192	78:55:09	1.9518	1.6469	1.7237	1.1544	1.0226	1.2113
	79.1692	79:10:09	1.9447	1.6484	1.7269	1.1491	1.0256	1.2017
	79.42	79:25:12	1.9388	1.641	1.7306	1.1401	1.0192	1.2065
	79.67	79:40:12	1.93	1.6498	1.7321	1.138	1.0155	1.2043
	79.92	79:55:12	1.9417	1.649	1.7437	1.1406	1.0147	1.2034
	80.17	80:10:12	1.9438	1.6455	1.7342	1.1312	1.0117	1.1965
	80.4203	80:25:13	1.9361	1.6379	1.7297	1.1287	1.0041	1.2026
	80.6708	80:40:15	1.9319	1.6366	1.7393	1.133	1.0146	1.2038
	80.9211	80:55:16	1.9298	1.6397	1.7332	1.1361	1.0033	1.2014
	81.1711	81:10:16	1.925	1.6389	1.7276	1.1395	1.0041	1.2025
	81.4211	81:25:16	1.9058	1.6333	1.7243	1.1278	0.9966	1.2048
	81.6714	81:40:17	1.9106	1.6304	1.7257	1.1286	0.987	1.1899
	81.9214	81:55:17	1.9186	1.6244	1.7459	1.1198	0.9947	1.2073
	82.1717	82:10:18	1.9218	1.6324	1.757	1.1289	0.9921	1.2004
	82.4217	82:25:18	1.9345	1.6307	1.7566	1.1217	0.9885	1.1947
	82.6719	82:40:19	1.925	1.632	1.7644	1.1186	0.9881	1.189
	82.9225	82:55:21	1.9261	1.6408	1.7717	1.1115	0.9845	1.1817
	83.1728	83:10:22	1.9315	1.6539	1.7784	1.1105	0.9813	1.1832
	83.4228	83:25:22	1.9473	1.6476	1.7863	1.1089	0.9827	1.1917
	83.6728	83:40:22	1.9494	1.6618	1.7853	1.1206	0.9843	1.198
	83.9231	83:55:23	1.9552	1.6526	1.7898	1.1186	0.9819	1.2024
	84.1731	84:10:23	1.9697	1.6542	1.7961	1.1041	0.9791	1.1978
	84.4233	84:25:24	1.9688	1.6587	1.8037	1.1025	0.9827	1.2035
	84.6733	84:40:24	1.9822	1.6615	1.8137	1.1001	0.9769	1.1997
	84.9236	84:55:25	1.9764	1.666	1.8098	1.1022	0.9852	1.1972
	85.1742	85:10:27	1.9797	1.6587	1.8161	1.1093	0.9811	1.1928
	85.4242	85:25:27	1.982	1.6653	1.8174	1.1118	0.9848	1.209
	85.6744	85:40:28	1.9759	1.664	1.8125	1.1082	0.9782	1.2091
	85.9244	85:55:28	1.9701	1.6791	1.8273	1.1103	0.9713	1.2113
	86.1747	86:10:29	1.971	1.6839	1.828	1.1054	0.9727	1.2066
	86.4247	86:25:29	1.9797	1.6814	1.8354	1.1063	0.9677	1.209
	86.675	86:40:30	1.9792	1.685	1.8376	1.1046	0.9714	1.2199
	86.925	86:55:30	1.9997	1.6938	1.8542	1.1102	0.9776	1.2276
	87.1753	87:10:31	1.9987	1.6958	1.8385	1.1096	0.9752	1.2224
	87.4258	87:25:33	2.0024	1.7034	1.8593	1.1105	0.9794	1.231
	87.6764	87:40:35	1.9918	1.7197	1.8571	1.1183	0.9752	1.2334
	87.9267	87:55:36	2.0076	1.7137	1.8569	1.1155	0.9737	1.2415
	88.1767	88:10:36	2.008	1.712	1.863	1.1179	0.9774	1.2463
	88.4269	88:25:37	2.0157	1.7158	1.8671	1.1255	0.9863	1.2433
	88.6769	88:40:37	2.0254	1.7273	1.8687	1.129	0.9815	1.2552
	88.9272	88:55:38	2.0203	1.7262	1.8849	1.1304	0.9817	1.2587
	89.1772	89:10:38	2.0212	1.7283	1.8908	1.1287	0.9765	1.269
	89.4275	89:25:39	2.0309	1.7329	1.8867	1.1303	0.98	1.2678
	89.6775	89:40:39	2.0408	1.7365	1.8884	1.1365	0.9794	1.2709
	89.9275	89:55:39	2.0402	1.744	1.8874	1.1399	0.9741	1.2676
	90.1778	90:10:40	2.0439	1.7498	1.8907	1.1349	0.9763	1.2663
	90.4283	90:25:42	2.0397	1.7667	1.8859	1.1518	0.9773	1.2644
	90.6786	90:40:43	2.0542	1.7757	1.8962	1.142	0.9772	1.273
	90.9286	90:55:43	2.0462	1.7714	1.8943	1.1395	0.9761	1.2812
	91.1789	91:10:44	2.039	1.7777	1.8929	1.1487	0.982	1.2671
	91.4289	91:25:44	2.0512	1.7849	1.9057	1.1437	0.9762	1.2748
	91.6792	91:40:45	2.0438	1.7733	1.921	1.1483	0.9873	1.2823
	91.9297	91:55:47	2.0413	1.7879	1.9124	1.1559	0.9889	1.2825
	92.1803	92:10:49	2.0309	1.7943	1.9222	1.158	0.9867	1.2875
	92.4306	92:25:50	2.0372	1.8065	1.9131	1.1522	0.9843	1.2904
	92.6794	92:40:46	2.0302	1.8199	1.902	1.1616	0.9863	1.2927
	92.9297	92:55:47	2.0394	1.8235	1.9129	1.1626	0.9893	1.3015
	93.1797	93:10:47	2.044	1.8226	1.9258	1.1781	0.9982	1.2966
	93.43	93:25:48	2.0455	1.8285	1.9455	1.1667	0.9985	1.2924
	93.68	93:40:48	2.0652	1.8307	1.9567	1.1814	1.0022	1.3028
	93.9303	93:55:49	2.0621	1.8377	1.9574	1.1837	1.0034	1.3065
	94.1808	94:10:51	2.053	1.8573	1.9567	1.1864	1.0011	1.3081
	94.4308	94:25:51	2.0806	1.8804	1.9899	1.2053	1.0132	1.3287
	94.6811	94:40:52	2.0608	1.8972	1.9977	1.2131	1.0162	1.3447
	94.9311	94:55:52	2.0728	1.9451	2.0355	1.2391	1.0311	1.3661
	95.1814	95:10:53	2.0694	1.938	2.035	1.2379	1.026	1.3797
	95.4314	95:25:53	2.0888	1.9616	2.0422	1.2359	1.0262	1.3881
	95.6817	95:40:54	2.0817	1.9627	2.0267	1.2446	1.0311	1.3823
	95.9317	95:55:54	2.0653	1.9557	2.0233	1.2345	1.0319	1.388
	96.1819	96:10:55	2.0747	1.9584	2.0319	1.2322	1.037	1.3685
	96.4319	96:25:55	2.076	1.9612	2.0373	1.2275	1.0367	1.3474
	96.6825	96:40:57	2.0927	1.9801	2.0312	1.2276	1.0425	1.3525
	96.9328	96:55:58	2.1	1.9875	2.0344	1.2407	1.0441	1.3531
	97.1828	97:10:58	2.1005	1.9952	2.0425	1.2442	1.0439	1.3604
	97.4331	97:25:59	2.1066	2.0127	2.0435	1.253	1.0479	1.3817
	97.6831	97:40:59	2.1037	2.0117	2.0337	1.2565	1.0477	1.3718
	97.9333	97:56:00	2.1105	2.0134	2.0382	1.268	1.0515	1.3752
	98.1833	98:11:00	2.0989	2.0405	2.0553	1.2688	1.0627	1.3914
	98.4336	98:26:01	2.1106	2.0269	2.0517	1.2709	1.0635	1.3821
	98.6836	98:41:01	2.0908	2.047	2.0584	1.2692	1.0588	1.386
	98.9331	98:55:59	2.0894	2.0496	2.0627	1.2828	1.063	1.3776
	99.1831	99:10:59	2.0987	2.0673	2.0757	1.2768	1.0744	1.3838
	99.4333	99:26:00	2.0936	2.0726	2.0775	1.2891	1.0758	1.3999
	99.6833	99:41:00	2.0768	2.0931	2.081	1.2997	1.0847	1.4088
	99.9336	99:56:01	2.0858	2.1357	2.0995	1.3269	1.1137	1.4308
	100.184	100:11:01	2.0883	2.1498	2.1089	1.3281	1.1208	1.4422
	100.434	100:26:01	2.1133	2.1429	2.1132	1.3281	1.1244	1.4456
	100.684	100:41:02	2.1031	2.1648	2.1291	1.3329	1.1383	1.4567
	100.934	100:56:02	2.0847	2.1598	2.1213	1.3317	1.1281	1.4494
	101.184	101:11:03	2.0716	2.1694	2.1104	1.3278	1.1216	1.4479
	101.435	101:26:05	2.0652	2.1659	2.1243	1.3378	1.1164	1.4452
	101.685	101:41:06	2.0793	2.1745	2.1269	1.3329	1.118	1.4471
	101.936	101:56:08	2.0943	2.1786	2.1482	1.3502	1.118	1.4555
	102.186	102:11:09	2.0762	2.171	2.1336	1.3313	1.1159	1.4368
	102.436	102:26:09	2.083	2.1737	2.1446	1.3398	1.1239	1.4456
	102.686	102:41:09	2.0755	2.153	2.1227	1.3363	1.1152	1.4396
	102.936	102:56:10	2.0742	2.1538	2.127	1.3455	1.116	1.4341
	103.186	103:11:10	2.0751	2.1619	2.1225	1.3365	1.114	1.4314
	103.436	103:26:11	2.0722	2.1638	2.1445	1.3432	1.1064	1.4361
	103.686	103:41:11	2.0525	2.1591	2.1166	1.3385	1.1156	1.4346
	103.937	103:56:12	2.0649	2.1599	2.1286	1.3495	1.109	1.4373
	104.187	104:11:12	2.0582	2.1431	2.1245	1.3392	1.115	1.4341
	104.438	104:26:15	2.055	2.1555	2.1274	1.3581	1.1057	1.4335
	104.688	104:41:17	2.0485	2.1403	2.1243	1.3483	1.1078	1.4346
	104.938	104:56:17	2.0526	2.1362	2.1292	1.3458	1.1058	1.4208
	105.188	105:11:18	2.0574	2.134	2.13	1.3484	1.1125	1.4332
	105.439	105:26:20	2.0613	2.1415	2.1293	1.3491	1.1169	1.427
	105.689	105:41:21	2.0584	2.1384	2.1323	1.3464	1.1127	1.4279
	105.939	105:56:21	2.05	2.1428	2.1289	1.3392	1.1037	1.4257
	106.189	106:11:22	2.0515	2.143	2.131	1.3473	1.0983	1.4335
	106.44	106:26:24	2.0605	2.1425	2.1429	1.3433	1.0962	1.4299
	106.69	106:41:25	2.0473	2.1355	2.1414	1.3334	1.0947	1.4359
	106.94	106:56:25	2.053	2.1401	2.1494	1.3505	1.0981	1.4305
	107.19	107:11:25	2.0606	2.133	2.1516	1.3476	1.0926	1.4301
	107.441	107:26:26	2.0574	2.1411	2.1515	1.3525	1.0867	1.4284
	107.691	107:41:26	2.056	2.1312	2.1526	1.3558	1.0859	1.4334
	107.941	107:56:27	2.0491	2.1381	2.1497	1.3619	1.0793	1.4349
	108.191	108:11:27	2.0546	2.1457	2.1532	1.3609	1.0882	1.4284
	108.441	108:26:28	2.0604	2.1607	2.1502	1.3558	1.0897	1.427
	108.692	108:41:30	2.0572	2.1603	2.1548	1.3516	1.0914	1.4259
	108.942	108:56:31	2.0684	2.1571	2.1554	1.3545	1.0914	1.4354
	109.192	109:11:31	2.0592	2.1626	2.157	1.3615	1.0961	1.437
	109.442	109:26:31	2.0566	2.1724	2.1551	1.3594	1.0954	1.4401
	109.692	109:41:32	2.0603	2.1719	2.1602	1.3555	1.0979	1.4406
	109.943	109:56:34	2.0626	2.1734	2.1411	1.3454	1.0961	1.4338
	110.193	110:11:35	2.0611	2.1859	2.1452	1.3618	1.0896	1.4317
	110.443	110:26:35	2.0654	2.1957	2.156	1.3673	1.0955	1.4447
	110.693	110:41:36	2.0666	2.1981	2.1642	1.3708	1.0951	1.4434
	110.944	110:56:38	2.0846	2.2025	2.1709	1.3758	1.1001	1.4579
	111.194	111:11:39	2.0761	2.2039	2.1852	1.3681	1.0965	1.456
	111.444	111:26:39	2.0811	2.2092	2.1764	1.3754	1.1078	1.4569
	111.694	111:41:39	2.0751	2.2245	2.1783	1.3779	1.103	1.4566
	111.944	111:56:40	2.086	2.2218	2.1864	1.3831	1.1042	1.4628
	112.194	112:11:40	2.0815	2.2243	2.1879	1.3759	1.1042	1.4695
	112.445	112:26:41	2.073	2.2143	2.1872	1.3838	1.1059	1.4593
	112.695	112:41:43	2.0785	2.2249	2.1967	1.3849	1.0999	1.4638
	112.946	112:56:44	2.0849	2.2302	2.2025	1.3932	1.1038	1.4664
	113.196	113:11:46	2.0926	2.2342	2.2115	1.3988	1.1052	1.4662
	113.446	113:26:47	2.0959	2.2327	2.2053	1.3953	1.1091	1.4702
	113.696	113:41:47	2.1055	2.2283	2.2227	1.3914	1.1121	1.4716
	113.946	113:56:47	2.1048	2.2384	2.2226	1.3916	1.1097	1.4647
	114.197	114:11:48	2.1011	2.2462	2.2321	1.3938	1.1169	1.476
	114.447	114:26:48	2.1103	2.2443	2.2357	1.3963	1.121	1.4688
	114.697	114:41:49	2.1122	2.2376	2.2413	1.3982	1.1227	1.473
	114.947	114:56:49	2.1152	2.249	2.2354	1.4026	1.1237	1.4715
	115.197	115:11:50	2.119	2.2581	2.2556	1.4029	1.1261	1.4804
	115.447	115:26:50	2.1084	2.2416	2.269	1.4036	1.1224	1.4877
	115.698	115:41:52	2.1177	2.2461	2.2633	1.4029	1.1228	1.4815
	115.948	115:56:53	2.1141	2.2297	2.2628	1.4043	1.1191	1.4844
	116.198	116:11:53	2.1107	2.2313	2.2801	1.4116	1.1204	1.4815
	116.448	116:26:54	2.1155	2.2247	2.2954	1.4096	1.1257	1.4967
	116.698	116:41:54	2.1168	2.2358	2.2888	1.4165	1.1227	1.4915
	116.949	116:56:55	2.1259	2.2416	2.2995	1.4226	1.1292	1.4951
	117.199	117:11:55	2.138	2.285	2.3304	1.4461	1.1357	1.5297
	117.449	117:26:56	2.1445	2.306	2.354	1.4596	1.1412	1.5521
	117.699	117:41:56	2.1241	2.324	2.3721	1.4538	1.15	1.5666
	117.949	117:56:56	2.1272	2.3176	2.385	1.4501	1.1482	1.5728
	118.199	118:11:57	2.1244	2.3262	2.3931	1.4607	1.1599	1.5867
	118.449	118:26:57	2.1272	2.3128	2.3976	1.4417	1.1477	1.5843
	118.699	118:41:58	2.1221	2.3144	2.3957	1.4454	1.1507	1.5819
	118.949	118:56:58	2.1202	2.3114	2.3802	1.4479	1.1505	1.5735
	119.2	119:11:59	2.1194	2.3065	2.3663	1.4478	1.1488	1.5788
	119.45	119:26:59	2.124	2.3135	2.3775	1.4491	1.1469	1.5887
	119.701	119:42:02	2.1298	2.3127	2.3844	1.4472	1.1511	1.585
	119.951	119:57:04	2.1371	2.3098	2.3879	1.4516	1.1411	1.585
	120.201	120:12:04	2.1507	2.3176	2.3831	1.46	1.1402	1.579
	120.451	120:27:05	2.1406	2.3223	2.3691	1.4559	1.1429	1.572
	120.701	120:42:05	2.1398	2.3245	2.3873	1.4665	1.1461	1.5891
	120.952	120:57:06	2.14	2.3204	2.373	1.4554	1.1366	1.5788
	121.202	121:12:08	2.1366	2.3343	2.3832	1.4618	1.1406	1.5806
	121.453	121:27:09	2.1422	2.3454	2.3948	1.4705	1.1572	1.591
	121.703	121:42:11	2.1268	2.3437	2.3913	1.4774	1.1499	1.5816
	121.953	121:57:12	2.1241	2.335	2.3826	1.476	1.1423	1.5838
	122.204	122:12:14	2.1206	2.3402	2.3686	1.476	1.1384	1.5841
	122.454	122:27:16	2.126	2.3284	2.3729	1.4648	1.1355	1.5819
	122.705	122:42:17	2.1321	2.339	2.3672	1.4643	1.145	1.5912
	122.955	122:57:17	2.1201	2.3458	2.3635	1.4673	1.1464	1.5922
	123.205	123:12:18	2.1091	2.3363	2.3537	1.4591	1.1404	1.5812
	123.455	123:27:18	2.1245	2.3371	2.3545	1.4524	1.1279	1.5873
	123.705	123:42:19	2.1175	2.3277	2.3586	1.449	1.1232	1.5843
	123.956	123:57:21	2.1071	2.323	2.3595	1.4524	1.1175	1.5844
	124.206	124:12:22	2.1056	2.3313	2.3611	1.4555	1.1151	1.593
	124.456	124:27:22	2.1101	2.3329	2.3586	1.455	1.11	1.5918
	124.706	124:42:23	2.0908	2.3114	2.3416	1.4516	1.0924	1.5911
	124.957	124:57:25	2.0906	2.3266	2.3325	1.4549	1.0971	1.5983
	125.207	125:12:26	2.0948	2.303	2.3258	1.446	1.0852	1.5942
	125.457	125:27:26	2.0969	2.3011	2.3264	1.4429	1.0822	1.5893
	125.707	125:42:27	2.1045	2.2826	2.3194	1.4429	1.0839	1.5781
	125.957	125:57:27	2.1118	2.2855	2.3387	1.4426	1.0825	1.5778
	126.208	126:12:28	2.1064	2.285	2.3449	1.4492	1.094	1.5835
	126.458	126:27:28	2.1041	2.2837	2.3398	1.4518	1.0941	1.5733
	126.708	126:42:29	2.1195	2.2813	2.3501	1.4577	1.0992	1.5717
	126.958	126:57:29	2.123	2.294	2.3455	1.4657	1.0974	1.5756
	127.208	127:12:30	2.1096	2.2899	2.3465	1.4534	1.1008	1.5901

[truncated: 15 more sheets: Figure 1g SKOV3-CD19 1-3, Figure 2c, Figure 2d, Figure 2g, Figure 3, Table 1, Table 2, Supplementary Fig 1b, Supplementary  Fig 1c, Supplementary Fig 1d, Supplementary Fig 3, Supplementary Fig 4, Supplementary Fig 5, Supplementary Fig 6, Supplementary Fig 7]
